# Supplementary material for: NBR1-mediated selective autophagy of ARF7 modulates root branching
Source: EMBO Rep. 2024 Apr 29;25(6):8. doi: 10.1038/s44319-024-00142-5 (PMC11169494; doi:10.1038/s44319-024-00142-5)
Supplement: Supplementary file 1 — Source data Fig. 1 [file 44319_2024_142_MOESM1_ESM.zip]

Archive with 30 entries (22 files):
- Figure 1/1A/
- Figure 1/1A/Western blot mg132 treatment replicate/
- Figure 1/1A/Western blot mg132 treatment replicate/Western blot mg132 treatment repliate 2.tif
- Figure 1/1A/Western blot mg132 treatment replicate/Western blot mg132 treatment repliate 3.tif
- Figure 1/1A/Western blot mg132 treatment replicate/Western blot mg132 treatment repliate 4.tif
- Figure 1/1A/Western blot mg132 treatment replicate/Western blot mg132 treatment repliate 5.tif
- Figure 1/1A/Western blot mg132 treatment replicate/Western blot mg132 treatment repliate 6.tif
- Figure 1/1A/Western blot mg132 treatment replicate/Western blot mg132 treatment repliate 7.tif
- Figure 1/1A/Western blot mg132 treatment replicate/Western blot mg132 treatment repliate 8.tif
- Figure 1/1A/Western blot mg132 treatment replicate/Western blot mg132 treatment repliate 9.tif
- Figure 1/1A/Western blot mg132 treatment.tif
- Figure 1/1B/
- Figure 1/1B/Numerical data 1B.xlsx
- Figure 1/1C/
- Figure 1/1C/Numerical data 1C.xlsx
- Figure 1/1C/Western blot ARF7-Venus replicate/
- Figure 1/1C/Western blot ARF7-Venus replicate/Western blot ARF7-Venus replicate.tif
- Figure 1/1C/Western blot ARF7-Venus.tif
- Figure 1/1D/
- Figure 1/1D/1D Mature Bright-field.tif
- Figure 1/1D/1D Mature Venus.tif
- Figure 1/1D/1D Meristem Bright-field.tif
- Figure 1/1D/1D Meristem Venus.tif
- Figure 1/1E/
- Figure 1/1E/1E Mature Bright-field.tif
- Figure 1/1E/1E Mature Venus.tif
- Figure 1/1E/1E Meristem Bright-field.tif
- Figure 1/1E/1E Meristem Venus.tif
- Figure 1/1F-I/
- Figure 1/1F-I/Numerical data 1F-I.xlsx
