# Supplementary material for: NBR1-mediated selective autophagy of ARF7 modulates root branching
Source: EMBO Rep. 2024 Apr 29;25(6):8. doi: 10.1038/s44319-024-00142-5 (PMC11169494; doi:10.1038/s44319-024-00142-5)
Supplement: Supplementary file 1 — Source data Fig. 1 [file 44319_2024_142_MOESM1_ESM.zip › Figure 1/1B/Numerical data 1B.xlsx]

## Sheet: Readme
Values shown are relative fold change, 3 independent replicates (R1, R2, R3); data from R1 was selected as a representative and shown in figure 1B.
For each experiment, relative fold change were calculated from the Ct values using excel
Actin2 was used as internal control and values are normalized to the expression of Col-0.
The Standard Deviation (SD) provided was calculated based on the technical replicates (in triplicate, ran in the same plate)

## Sheet: Figure 1B
		ARF7
		R1		R2		R3
		Fold change	SD	Fold change	SD	Fold change	SD
	Col-0	1	0.117797	1	0.0210326	1	0.0378658
	atg2-1	0.688637	0.0518759	0.640232	0.20373	0.79572	0.0456444
	atg5-1	0.682591	0.0555656	0.832391	0.041823	0.806269	0.101659
	nbr1-C	0.645164	0.266232	0.959929	0.0538751	1.12506	0.0344583
