# Supplementary material for: NBR1-mediated selective autophagy of ARF7 modulates root branching
Source: EMBO Rep. 2024 Apr 29;25(6):8. doi: 10.1038/s44319-024-00142-5 (PMC11169494; doi:10.1038/s44319-024-00142-5)
Supplement: Supplementary file 1 — Source data Fig. 1 [file 44319_2024_142_MOESM1_ESM.zip › Figure 1/1C/Numerical data 1C.xlsx]

## Sheet: Readme
Description of figure 1C
Quantification of relative ARF7-Venus from pARF7::gARF7 Venus and pARF7::gARF7 Venus atg2-1 and normalized to loading control.
Quantification was done using FIJI.

## Sheet: Sheet1
Figure 1C	Quantification of relative ARF7 mean grey values from western blot
Blots	Genotype	Relative ARF7
Blot 1	ARF7-Venus	1
	ARF7-Venus atg2-1	9.08934
	ARF7-Venus	1
	ARF7-Venus atg2	2.94951
Replicate 1	ARF7-Venus	1
	ARF7-Venus atg2	6.30711
	ARF7-Venus	1
	ARF7-Venus atg2	4.85518
	ARF7-Venus	1
	ARF7-Venus atg2	8.05014
	ARF7-Venus	1
	ARF7-Venus atg2	12.6153
	ARF7-Venus	1
	ARF7-Venus atg2	6.39934
