# Supplementary material for: NBR1-mediated selective autophagy of ARF7 modulates root branching
Source: EMBO Rep. 2024 Apr 29;25(6):8. doi: 10.1038/s44319-024-00142-5 (PMC11169494; doi:10.1038/s44319-024-00142-5)
Supplement: Supplementary file 2 — Source data Fig. 2 [file 44319_2024_142_MOESM2_ESM.zip]

Archive with 17 entries (14 files):
- Figure 2/2A/
- Figure 2/2A/IP NBR1.tif
- Figure 2/2B/
- Figure 2/2B/IP ATG8.tif
- Figure 2/2C/
- Figure 2/2C/Confocal CFP cCFP-TSPO nVenus-ARF7.tif
- Figure 2/2C/Confocal CFP nCFP-ATG8 cCFP-NBR1 nVenus-ARF7.tif
- Figure 2/2C/Confocal CFP nVenus-ARF7.tif
- Figure 2/2C/Confocal Chlorophyll cCFP-TSPO nVenus-ARF7.tif
- Figure 2/2C/Confocal Chlorophyll nCFP-ATG8 cCFP-NBR1 nVenus-ARF7.tif
- Figure 2/2C/Confocal Chlorophyll nVenus-ARF7.tif
- Figure 2/2C/Confocal GFP  nVenus-ARF7.tif
- Figure 2/2C/Confocal GFP cCFP-TSPO nVenus-ARF7.tif
- Figure 2/2C/Confocal GFP nCFP-ATG8 cCFP-NBR1 nVenus-ARF7.tif
- Figure 2/2C/Confocal Merged  nVenus-ARF7.tif
- Figure 2/2C/Confocal Merged cCFP-TSPO nVenus-ARF7.tif
- Figure 2/2C/Confocal Merged nCFP-ATG8 cCFP-NBR1 nVenus-ARF7.tif
