# Supplementary material for: NBR1-mediated selective autophagy of ARF7 modulates root branching
Source: EMBO Rep. 2024 Apr 29;25(6):8. doi: 10.1038/s44319-024-00142-5 (PMC11169494; doi:10.1038/s44319-024-00142-5)
Supplement: Supplementary file 3 — Source data Fig. 3 [file 44319_2024_142_MOESM3_ESM.zip]

Archive with 20 entries (16 files):
- Figure 3/3A/
- Figure 3/3A/mCherry-ATG8 ARF7-Venus Mature Zone mCherry.tif
- Figure 3/3A/mCherry-ATG8 ARF7-Venus Mature Zone Venus.tif
- Figure 3/3A/mCherry-ATG8 ARF7-Venus Meristem mCherry.tif
- Figure 3/3A/mCherry-ATG8 ARF7-Venus Meristem Venus.tif
- Figure 3/3A/mCherry-NBR1 ARF7-Venus Mature Zone mCherry.tif
- Figure 3/3A/mCherry-NBR1 ARF7-Venus Mature Zone Venus.tif
- Figure 3/3A/mCherry-NBR1 ARF7-Venus Meristem mCherry.tif
- Figure 3/3A/mCherry-NBR1 ARF7-Venus Meristem Venus.tif
- Figure 3/3B/
- Figure 3/3B/Numerical data 3B.xlsx
- Figure 3/3C/
- Figure 3/3C/mCherry-ATG8 ARF7-Venus Mature Zone 0 hours mCherry.tif
- Figure 3/3C/mCherry-ATG8 ARF7-Venus Mature Zone 0 hours Venus.tif
- Figure 3/3C/mCherry-ATG8 ARF7-Venus Mature Zone 6 hours mCherry.tif
- Figure 3/3C/mCherry-ATG8 ARF7-Venus Mature Zone 6 hours Venus.tif
- Figure 3/3C/mCherry-ATG8 ARF7-Venus Mature Zone E64d pepstatin A mCherry.tif
- Figure 3/3C/mCherry-ATG8 ARF7-Venus Mature Zone E64d pepstatin A venus.tif
- Figure 3/3D/
- Figure 3/3D/Numerical data 3D.xlsx
