# Supplementary material for: NBR1-mediated selective autophagy of ARF7 modulates root branching
Source: EMBO Rep. 2024 Apr 29;25(6):8. doi: 10.1038/s44319-024-00142-5 (PMC11169494; doi:10.1038/s44319-024-00142-5)
Supplement: Supplementary file 3 — Source data Fig. 3 [file 44319_2024_142_MOESM3_ESM.zip › Figure 3/3B/Numerical data 3B.xlsx]

## Sheet: Readme
Description
VENUS foci were counted as either "No ARF7 colocalization" or "ARF7 colocalization" in the specified genotypes depending on if the VENUS foci have mCherry signal at the same position (ARF7 colocalization) or not (no ARF7 colocalization).
A ratio of ARF7 colocalization / total ARF7 foci was then used for the colocalization ratio.
For meristem images each specified cell had their own ARF7 colocalization ratios calculated.
For oscillation zone and mature zone the entire image was counted for colocalization.

## Sheet: A-B
Filename	Ratio	Treatment	Area	Cell
mCherry-ATG8 ARF7-Venus Meristem 1	0	NT	Meristem	1
mCherry-ATG8 ARF7-Venus Meristem 1	0	NT	Meristem	2
mCherry-ATG8 ARF7-Venus Meristem 1	0	NT	Meristem	3
mCherry-ATG8 ARF7-Venus Meristem 1	0	NT	Meristem	4
mCherry-ATG8 ARF7-Venus Meristem 1	0	NT	Meristem	5
mCherry-ATG8 ARF7-Venus Meristem 1	0	NT	Meristem	6
mCherry-ATG8 ARF7-Venus Meristem 1	0	NT	Meristem	7
mCherry-ATG8 ARF7-Venus Meristem 1	0	NT	Meristem	8
mCherry-ATG8 ARF7-Venus Meristem 1	0	NT	Meristem	9
mCherry-ATG8 ARF7-Venus Meristem 1	0	NT	Meristem	10
mCherry-ATG8 ARF7-Venus Meristem 1	0	NT	Meristem	11
mCherry-ATG8 ARF7-Venus Meristem 1	0	NT	Meristem	12
mCherry-ATG8 ARF7-Venus Meristem 1	0	NT	Meristem	13
mCherry-ATG8 ARF7-Venus Meristem 1	0	NT	Meristem	14
mCherry-ATG8 ARF7-Venus Meristem 1	0	NT	Meristem	15
mCherry-ATG8 ARF7-Venus Meristem 1	0	NT	Meristem	16
mCherry-ATG8 ARF7-Venus Meristem 1	0	NT	Meristem	17
mCherry-ATG8 ARF7-Venus Meristem 1	0	NT	Meristem	18
mCherry-ATG8 ARF7-Venus Meristem 1	0	NT	Meristem	19
mCherry-ATG8 ARF7-Venus Meristem 2	0	NT	Meristem	1
mCherry-ATG8 ARF7-Venus Meristem 2	0	NT	Meristem	2
mCherry-ATG8 ARF7-Venus Meristem 2	0	NT	Meristem	3
mCherry-ATG8 ARF7-Venus Meristem 2	0	NT	Meristem	4
mCherry-ATG8 ARF7-Venus Meristem 2	0	NT	Meristem	5
mCherry-ATG8 ARF7-Venus Meristem 2	0	NT	Meristem	6
mCherry-ATG8 ARF7-Venus Meristem 2	0	NT	Meristem	7
mCherry-ATG8 ARF7-Venus Meristem 2	0	NT	Meristem	8
mCherry-ATG8 ARF7-Venus Meristem 2	0	NT	Meristem	9
mCherry-ATG8 ARF7-Venus Meristem 2	0	NT	Meristem	10
mCherry-ATG8 ARF7-Venus Meristem 2	0	NT	Meristem	11
mCherry-ATG8 ARF7-Venus Meristem 2	0	NT	Meristem	12
mCherry-ATG8 ARF7-Venus Meristem 2	0	NT	Meristem	13
mCherry-ATG8 ARF7-Venus Meristem 2	0	NT	Meristem	14
mCherry-ATG8 ARF7-Venus Meristem 2	0	NT	Meristem	15
mCherry-ATG8 ARF7-Venus Meristem 2	0	NT	Meristem	16
mCherry-ATG8 ARF7-Venus Meristem 2	0	NT	Meristem	17
mCherry-ATG8 ARF7-Venus Meristem 2	0	NT	Meristem	18
mCherry-ATG8 ARF7-Venus Meristem 3	0	NT	Meristem	1
mCherry-ATG8 ARF7-Venus Meristem 3	0	NT	Meristem	2
mCherry-ATG8 ARF7-Venus Meristem 3	0	NT	Meristem	3
mCherry-ATG8 ARF7-Venus Meristem 3	0	NT	Meristem	4
mCherry-ATG8 ARF7-Venus Meristem 3	0	NT	Meristem	5
mCherry-ATG8 ARF7-Venus Meristem 3	0	NT	Meristem	6
mCherry-ATG8 ARF7-Venus Meristem 3	0	NT	Meristem	7
mCherry-ATG8 ARF7-Venus Meristem 3	100	NT	Meristem	8
mCherry-ATG8 ARF7-Venus Meristem 3	0	NT	Meristem	9
mCherry-ATG8 ARF7-Venus Meristem 3	0	NT	Meristem	10
mCherry-ATG8 ARF7-Venus Meristem 3	0	NT	Meristem	11
mCherry-ATG8 ARF7-Venus Meristem 3	0	NT	Meristem	12
mCherry-ATG8 ARF7-Venus Meristem 4	0	NT	Meristem	1
mCherry-ATG8 ARF7-Venus Meristem 4	0	NT	Meristem	2
mCherry-ATG8 ARF7-Venus Meristem 4	0	NT	Meristem	3
mCherry-ATG8 ARF7-Venus Meristem 4	0	NT	Meristem	4
mCherry-ATG8 ARF7-Venus Meristem 4	0	NT	Meristem	5
mCherry-ATG8 ARF7-Venus Meristem 4	0	NT	Meristem	6
mCherry-ATG8 ARF7-Venus Meristem 4	0	NT	Meristem	7
mCherry-ATG8 ARF7-Venus Meristem 4	0	NT	Meristem	8
mCherry-ATG8 ARF7-Venus Meristem 4	0	NT	Meristem	9
mCherry-ATG8 ARF7-Venus Meristem 4	0	NT	Meristem	10
mCherry-ATG8 ARF7-Venus Meristem 4	0	NT	Meristem	11
mCherry-ATG8 ARF7-Venus Meristem 4	0	NT	Meristem	12
mCherry-ATG8 ARF7-Venus Meristem 4	0	NT	Meristem	13
mCherry-ATG8 ARF7-Venus Meristem 4	0	NT	Meristem	14
mCherry-ATG8 ARF7-Venus Meristem 4	0	NT	Meristem	15
mCherry-NBR1 ARF7-Venus Meristem 1	0	NT	Meristem	1
mCherry-NBR1 ARF7-Venus Meristem 1	0	NT	Meristem	2
mCherry-NBR1 ARF7-Venus Meristem 1	0	NT	Meristem	3
mCherry-NBR1 ARF7-Venus Meristem 1	0	NT	Meristem	4
mCherry-NBR1 ARF7-Venus Meristem 1	0	NT	Meristem	5
mCherry-NBR1 ARF7-Venus Meristem 1	0	NT	Meristem	6
mCherry-NBR1 ARF7-Venus Meristem 1	0	NT	Meristem	7
mCherry-NBR1 ARF7-Venus Meristem 1	0	NT	Meristem	8
mCherry-NBR1 ARF7-Venus Meristem 1	0	NT	Meristem	9
mCherry-NBR1 ARF7-Venus Meristem 1	0	NT	Meristem	10
mCherry-NBR1 ARF7-Venus Meristem 2	0	NT	Meristem	1
mCherry-NBR1 ARF7-Venus Meristem 2	0	NT	Meristem	2
mCherry-NBR1 ARF7-Venus Meristem 2	0	NT	Meristem	3
mCherry-NBR1 ARF7-Venus Meristem 2	0	NT	Meristem	4
mCherry-NBR1 ARF7-Venus Meristem 2	0	NT	Meristem	5
mCherry-NBR1 ARF7-Venus Meristem 2	0	NT	Meristem	6
mCherry-NBR1 ARF7-Venus Meristem 2	75	NT	Meristem	7
mCherry-NBR1 ARF7-Venus Meristem 2	100	NT	Meristem	8
mCherry-NBR1 ARF7-Venus Meristem 2	0	NT	Meristem	9
mCherry-NBR1 ARF7-Venus Meristem 2	0	NT	Meristem	10
mCherry-NBR1 ARF7-Venus Meristem 3	60	NT	Meristem	1
mCherry-NBR1 ARF7-Venus Meristem 3	0	NT	Meristem	2
mCherry-NBR1 ARF7-Venus Meristem 3	33.3333	NT	Meristem	3
mCherry-NBR1 ARF7-Venus Meristem 3	0	NT	Meristem	4
mCherry-NBR1 ARF7-Venus Meristem 3	0	NT	Meristem	5
mCherry-NBR1 ARF7-Venus Meristem 3	33.3333	NT	Meristem	6
mCherry-NBR1 ARF7-Venus Meristem 3	75	NT	Meristem	7
mCherry-NBR1 ARF7-Venus Meristem 3	0	NT	Meristem	8
mCherry-NBR1 ARF7-Venus Meristem 3	50	NT	Meristem	9
mCherry-NBR1 ARF7-Venus Meristem 3	0	NT	Meristem	10
mCherry-NBR1 ARF7-Venus Meristem 4	0	NT	Meristem	1
mCherry-NBR1 ARF7-Venus Meristem 4	0	NT	Meristem	2
mCherry-NBR1 ARF7-Venus Meristem 4	0	NT	Meristem	3
mCherry-NBR1 ARF7-Venus Meristem 4	0	NT	Meristem	4
mCherry-NBR1 ARF7-Venus Meristem 4	0	NT	Meristem	5
mCherry-NBR1 ARF7-Venus Meristem 4	0	NT	Meristem	6
mCherry-NBR1 ARF7-Venus Meristem 4	0	NT	Meristem	7
mCherry-NBR1 ARF7-Venus Meristem 4	0	NT	Meristem	8
mCherry-NBR1 ARF7-Venus Meristem 4	0	NT	Meristem	9
mCherry-NBR1 ARF7-Venus Meristem 4	0	NT	Meristem	10
mCherry-NBR1 ARF7-Venus Meristem 5	0	NT	Meristem	1
mCherry-NBR1 ARF7-Venus Meristem 5	0	NT	Meristem	2
mCherry-NBR1 ARF7-Venus Meristem 5	0	NT	Meristem	3
mCherry-NBR1 ARF7-Venus Meristem 5	33.3333	NT	Meristem	4
mCherry-NBR1 ARF7-Venus Meristem 5	20	NT	Meristem	5
mCherry-NBR1 ARF7-Venus Meristem 5	0	NT	Meristem	6
mCherry-NBR1 ARF7-Venus Meristem 5	0	NT	Meristem	7
mCherry-NBR1 ARF7-Venus Meristem 5	0	NT	Meristem	8
mCherry-NBR1 ARF7-Venus Meristem 5	0	NT	Meristem	9
mCherry-NBR1 ARF7-Venus Meristem 5	0	NT	Meristem	10
mCherry-NBR1 ARF7-Venus Meristem 6	0	NT	Meristem	1
mCherry-NBR1 ARF7-Venus Meristem 6	0	NT	Meristem	2
mCherry-NBR1 ARF7-Venus Meristem 6	0	NT	Meristem	3
mCherry-NBR1 ARF7-Venus Meristem 6	0	NT	Meristem	4
mCherry-NBR1 ARF7-Venus Meristem 6	0	NT	Meristem	5
mCherry-NBR1 ARF7-Venus Meristem 6	0	NT	Meristem	6
mCherry-NBR1 ARF7-Venus Meristem 6	0	NT	Meristem	7
mCherry-NBR1 ARF7-Venus Meristem 6	0	NT	Meristem	8
mCherry-NBR1 ARF7-Venus Meristem 6	0	NT	Meristem	9
mCherry-NBR1 ARF7-Venus Meristem 6	0	NT	Meristem	10
mCherry-NBR1 ARF7-Venus Meristem 7	0	NT	Meristem	1
mCherry-NBR1 ARF7-Venus Meristem 7	33.3333	NT	Meristem	2
mCherry-NBR1 ARF7-Venus Meristem 7	0	NT	Meristem	3
mCherry-NBR1 ARF7-Venus Meristem 7	0	NT	Meristem	4
mCherry-NBR1 ARF7-Venus Meristem 7	0	NT	Meristem	5
mCherry-NBR1 ARF7-Venus Meristem 7	0	NT	Meristem	6
mCherry-NBR1 ARF7-Venus Meristem 7	0	NT	Meristem	7
mCherry-NBR1 ARF7-Venus Meristem 7	0	NT	Meristem	8
mCherry-NBR1 ARF7-Venus Meristem 7	0	NT	Meristem	9
mCherry-NBR1 ARF7-Venus Meristem 7	0	NT	Meristem	10
mCherry-ATG8 ARF7-Venus Mature Zone 1	8.69565	NT	Mature Zone	NA
mCherry-ATG8 ARF7-Venus Mature Zone 2	52.1739	NT	Mature Zone	NA
mCherry-ATG8 ARF7-Venus Mature Zone 3	45	NT	Mature Zone	NA
mCherry-ATG8 ARF7-Venus Mature Zone 4	42.8571	NT	Mature Zone	NA
mCherry-ATG8 ARF7-Venus Mature Zone 5	25.9259	NT	Mature Zone	NA
mCherry-ATG8 ARF7-Venus Mature Zone 6	33.3333	NT	Mature Zone	NA
mCherry-ATG8 ARF7-Venus Mature Zone 7	20	NT	Mature Zone	NA
mCherry-ATG8 ARF7-Venus Mature Zone 8	22.2222	NT	Mature Zone	NA
mCherry-ATG8 ARF7-Venus Mature Zone 9	100	NT	Mature Zone	NA
mCherry-ATG8 ARF7-Venus Mature Zone 10	14.8936	NT	Mature Zone	NA
mCherry-ATG8 ARF7-Venus Mature Zone 11	18.4615	NT	Mature Zone	NA
mCherry-ATG8 ARF7-Venus Mature Zone 12	77.7778	NT	Mature Zone	NA
mCherry-ATG8 ARF7-Venus Mature Zone 13	32	NT	Mature Zone	NA
mCherry-ATG8 ARF7-Venus Mature Zone 14	7.14286	NT	Mature Zone	NA
mCherry-ATG8 ARF7-Venus Mature Zone 15	9.7561	NT	Mature Zone	NA
mCherry-ATG8 ARF7-Venus Mature Zone 16	20.6897	NT	Mature Zone	NA
mCherry-ATG8 ARF7-Venus Mature Zone 17	4.28571	NT	Mature Zone	NA
mCherry-ATG8 ARF7-Venus Mature Zone 18	15	NT	Mature Zone	NA
mCherry-ATG8 ARF7-Venus Mature Zone 19	0	NT	Mature Zone	NA
mCherry-ATG8 ARF7-Venus Mature Zone 20	1.88679	NT	Mature Zone	NA
mCherry-ATG8 ARF7-Venus Mature Zone 21	2.94118	NT	Mature Zone	NA
mCherry-NBR1 ARF7-Venus Mature Zone 1	5.26316	NT	Mature Zone	NA
mCherry-NBR1 ARF7-Venus Mature Zone 2	45	NT	Mature Zone	NA
mCherry-NBR1 ARF7-Venus Mature Zone 3	22.2222	NT	Mature Zone	NA
mCherry-NBR1 ARF7-Venus Mature Zone 4	8.33333	NT	Mature Zone	NA
mCherry-NBR1 ARF7-Venus Mature Zone 5	10	NT	Mature Zone	NA
mCherry-NBR1 ARF7-Venus Mature Zone 6	0	NT	Mature Zone	NA
mCherry-NBR1 ARF7-Venus Mature Zone 7	0	NT	Mature Zone	NA
mCherry-NBR1 ARF7-Venus Mature Zone 8	87.5	NT	Mature Zone	NA
mCherry-NBR1 ARF7-Venus Mature Zone 9	94.4444	NT	Mature Zone	NA
mCherry-NBR1 ARF7-Venus Mature Zone 10	7.69231	NT	Mature Zone	NA
mCherry-NBR1 ARF7-Venus Mature Zone 11	71.4286	NT	Mature Zone	NA
mCherry-NBR1 ARF7-Venus Mature Zone 12	22.2222	NT	Mature Zone	NA
mCherry-NBR1 ARF7-Venus Mature Zone 13	5.88235	NT	Mature Zone	NA
mCherry-NBR1 ARF7-Venus Mature Zone 14	37.037	NT	Mature Zone	NA
mCherry-NBR1 ARF7-Venus Mature Zone 15	4.7619	NT	Mature Zone	NA
mCherry-NBR1 ARF7-Venus Mature Zone 16	100	NT	Mature Zone	NA
mCherry-NBR1 ARF7-Venus Mature Zone 17	75.8621	NT	Mature Zone	NA
mCherry-NBR1 ARF7-Venus Mature Zone 18	93.3333	NT	Mature Zone	NA
mCherry-NBR1 ARF7-Venus Mature Zone 19	100	NT	Mature Zone	NA
mCherry-NBR1 ARF7-Venus Mature Zone 20	4.16667	NT	Mature Zone	NA
mCherry-NBR1 ARF7-Venus Mature Zone 21	5.26316	NT	Mature Zone	NA
mCherry-NBR1 ARF7-Venus Mature Zone 22	0	NT	Mature Zone	NA
mCherry-NBR1 ARF7-Venus Mature Zone 23	100	NT	Mature Zone	NA
