# Supplementary material for: NBR1-mediated selective autophagy of ARF7 modulates root branching
Source: EMBO Rep. 2024 Apr 29;25(6):8. doi: 10.1038/s44319-024-00142-5 (PMC11169494; doi:10.1038/s44319-024-00142-5)
Supplement: Supplementary file 3 — Source data Fig. 3 [file 44319_2024_142_MOESM3_ESM.zip › Figure 3/3D/Numerical data 3D.xlsx]

## Sheet: Readme
Description of figure 3C-D
VENUS foci were counted as either "No ARF7 colocalization" or "ARF7 colocalization" in the specified genotypes depending on if the VENUS foci have mCherry signal at the same position (ARF7 colocalization) or not (no ARF7 colocalization).
A ratio of ARF7 colocalization / total ARF7 foci was then used for the colocalization ratio.
The entire microscopy image was counted for colocalization.

## Sheet: C-D
Filename	Ratio	Treatment	Area
mCherry-ATG8 ARF7-Venus Mature Zone 1	8.69565	NT	Mature Zone
mCherry-ATG8 ARF7-Venus Mature Zone 2	52.1739	NT	Mature Zone
mCherry-ATG8 ARF7-Venus Mature Zone 3	45	NT	Mature Zone
mCherry-ATG8 ARF7-Venus Mature Zone 4	42.8571	NT	Mature Zone
mCherry-ATG8 ARF7-Venus Mature Zone 5	25.9259	NT	Mature Zone
mCherry-ATG8 ARF7-Venus Mature Zone 6	33.3333	NT	Mature Zone
mCherry-ATG8 ARF7-Venus Mature Zone 7	20	NT	Mature Zone
mCherry-ATG8 ARF7-Venus Mature Zone 8	22.2222	NT	Mature Zone
mCherry-ATG8 ARF7-Venus Mature Zone 9	100	NT	Mature Zone
mCherry-ATG8 ARF7-Venus Mature Zone 10	14.8936	NT	Mature Zone
mCherry-ATG8 ARF7-Venus Mature Zone 11	18.4615	NT	Mature Zone
mCherry-ATG8 ARF7-Venus Mature Zone 12	77.7778	NT	Mature Zone
mCherry-ATG8 ARF7-Venus Mature Zone 13	32	NT	Mature Zone
mCherry-ATG8 ARF7-Venus Mature Zone 14	7.14286	NT	Mature Zone
mCherry-ATG8 ARF7-Venus Mature Zone 15	9.7561	NT	Mature Zone
mCherry-ATG8 ARF7-Venus Mature Zone 16	20.6897	NT	Mature Zone
mCherry-ATG8 ARF7-Venus Mature Zone 17	4.28571	NT	Mature Zone
mCherry-ATG8 ARF7-Venus Mature Zone 18	15	NT	Mature Zone
mCherry-ATG8 ARF7-Venus Mature Zone 19	0	NT	Mature Zone
mCherry-ATG8 ARF7-Venus Mature Zone 20	1.88679	NT	Mature Zone
mCherry-ATG8 ARF7-Venus Mature Zone 21	2.94118	NT	Mature Zone
mCherry-NBR1 ARF7-Venus Mature Zone 1	5.26316	NT	Mature Zone
mCherry-NBR1 ARF7-Venus Mature Zone 2	45	NT	Mature Zone
mCherry-NBR1 ARF7-Venus Mature Zone 3	22.2222	NT	Mature Zone
mCherry-NBR1 ARF7-Venus Mature Zone 4	8.33333	NT	Mature Zone
mCherry-NBR1 ARF7-Venus Mature Zone 5	10	NT	Mature Zone
mCherry-NBR1 ARF7-Venus Mature Zone 6	0	NT	Mature Zone
mCherry-NBR1 ARF7-Venus Mature Zone 7	0	NT	Mature Zone
mCherry-NBR1 ARF7-Venus Mature Zone 8	87.5	NT	Mature Zone
mCherry-NBR1 ARF7-Venus Mature Zone 9	94.4444	NT	Mature Zone
mCherry-NBR1 ARF7-Venus Mature Zone 10	7.69231	NT	Mature Zone
mCherry-NBR1 ARF7-Venus Mature Zone 11	71.4286	NT	Mature Zone
mCherry-NBR1 ARF7-Venus Mature Zone 12	22.2222	NT	Mature Zone
mCherry-NBR1 ARF7-Venus Mature Zone 13	5.88235	NT	Mature Zone
mCherry-NBR1 ARF7-Venus Mature Zone 14	37.037	NT	Mature Zone
mCherry-NBR1 ARF7-Venus Mature Zone 15	4.7619	NT	Mature Zone
mCherry-NBR1 ARF7-Venus Mature Zone 16	100	NT	Mature Zone
mCherry-NBR1 ARF7-Venus Mature Zone 17	75.8621	NT	Mature Zone
mCherry-NBR1 ARF7-Venus Mature Zone 18	93.3333	NT	Mature Zone
mCherry-NBR1 ARF7-Venus Mature Zone 19	100	NT	Mature Zone
mCherry-NBR1 ARF7-Venus Mature Zone 20	4.16667	NT	Mature Zone
mCherry-NBR1 ARF7-Venus Mature Zone 21	5.26316	NT	Mature Zone
mCherry-NBR1 ARF7-Venus Mature Zone 22	0	NT	Mature Zone
mCherry-NBR1 ARF7-Venus Mature Zone 23	100	NT	Mature Zone
mCherry-ATG8 ARF7-Venus Mature Zone Blocked 1	87.0968	Pepstatin A + E64-d	Mature Zone
mCherry-ATG8 ARF7-Venus Mature Zone Blocked 2	100	Pepstatin A + E64-d	Mature Zone
mCherry-ATG8 ARF7-Venus Mature Zone Blocked 3	96	Pepstatin A + E64-d	Mature Zone
mCherry-ATG8 ARF7-Venus Mature Zone Blocked 4	100	Pepstatin A + E64-d	Mature Zone
mCherry-ATG8 ARF7-Venus Mature Zone Blocked 5	75	Pepstatin A + E64-d	Mature Zone
mCherry-ATG8 ARF7-Venus Mature Zone Blocked 6	0	Pepstatin A + E64-d	Mature Zone
mCherry-ATG8 ARF7-Venus Mature Zone Blocked 7	100	Pepstatin A + E64-d	Mature Zone
mCherry-ATG8 ARF7-Venus Mature Zone Blocked 8	95.2381	Pepstatin A + E64-d	Mature Zone
mCherry-ATG8 ARF7-Venus Mature Zone Blocked 9	100	Pepstatin A + E64-d	Mature Zone
mCherry-ATG8 ARF7-Venus Mature Zone Blocked 10	100	Pepstatin A + E64-d	Mature Zone
mCherry-ATG8 ARF7-Venus Mature Zone Blocked 11	71.4286	Pepstatin A + E64-d	Mature Zone
mCherry-ATG8 ARF7-Venus Mature Zone Blocked 12	16.6667	Pepstatin A + E64-d	Mature Zone
mCherry-ATG8 ARF7-Venus Mature Zone Blocked 13	25	Pepstatin A + E64-d	Mature Zone
mCherry-ATG8 ARF7-Venus Mature Zone Blocked 14	96.4286	Pepstatin A + E64-d	Mature Zone
mCherry-ATG8 ARF7-Venus Mature Zone Blocked 15	88.2353	Pepstatin A + E64-d	Mature Zone
mCherry-ATG8 ARF7-Venus Mature Zone Blocked 16	88.8889	Pepstatin A + E64-d	Mature Zone
mCherry-ATG8 ARF7-Venus Mature Zone Blocked 17	84.6154	Pepstatin A + E64-d	Mature Zone
mCherry-ATG8 ARF7-Venus Mature Zone Blocked 18	13.6364	Pepstatin A + E64-d	Mature Zone
mCherry-ATG8 ARF7-Venus Mature Zone Blocked 19	21.0526	Pepstatin A + E64-d	Mature Zone
mCherry-ATG8 ARF7-Venus Mature Zone Blocked 20	31.5789	Pepstatin A + E64-d	Mature Zone
mCherry-ATG8 ARF7-Venus Mature Zone Blocked 21	79.1667	Pepstatin A + E64-d	Mature Zone
mCherry-ATG8 ARF7-Venus Mature Zone Blocked 22	29.5455	Pepstatin A + E64-d	Mature Zone
mCherry-ATG8 ARF7-Venus Mature Zone Blocked 23	100	Pepstatin A + E64-d	Mature Zone
mCherry-ATG8 ARF7-Venus Mature Zone Blocked 24	42.3077	Pepstatin A + E64-d	Mature Zone
mCherry-ATG8 ARF7-Venus Mature Zone Blocked 25	100	Pepstatin A + E64-d	Mature Zone
mCherry-ATG8 ARF7-Venus Mature Zone Blocked 26	54.5455	Pepstatin A + E64-d	Mature Zone
mCherry-ATG8 ARF7-Venus Mature Zone Blocked 27	0	Pepstatin A + E64-d	Mature Zone
mCherry-ATG8 ARF7-Venus Mature Zone Blocked 28	50	Pepstatin A + E64-d	Mature Zone
mCherry-ATG8 ARF7-Venus Mature Zone Blocked 29	100	Pepstatin A + E64-d	Mature Zone
mCherry-ATG8 ARF7-Venus Mature Zone Blocked 30	94.1176	Pepstatin A + E64-d	Mature Zone
mCherry-ATG8 ARF7-Venus Mature Zone Blocked 31	89.1892	Pepstatin A + E64-d	Mature Zone
mCherry-ATG8 ARF7-Venus Mature Zone Blocked 32	90.4762	Pepstatin A + E64-d	Mature Zone
mCherry-ATG8 ARF7-Venus Mature Zone 6 hours 1	95.122	NT	Mature Zone
mCherry-ATG8 ARF7-Venus Mature Zone 6 hours 2	0	NT	Mature Zone
mCherry-ATG8 ARF7-Venus Mature Zone 6 hours 3	0	NT	Mature Zone
mCherry-ATG8 ARF7-Venus Mature Zone 6 hours 4	35.7143	NT	Mature Zone
mCherry-ATG8 ARF7-Venus Mature Zone 6 hours 5	100	NT	Mature Zone
mCherry-ATG8 ARF7-Venus Mature Zone 6 hours 6	93.3333	NT	Mature Zone
mCherry-ATG8 ARF7-Venus Mature Zone 6 hours 7	92.8571	NT	Mature Zone
mCherry-ATG8 ARF7-Venus Mature Zone 6 hours 8	81.8182	NT	Mature Zone
mCherry-ATG8 ARF7-Venus Mature Zone 6 hours 9	69.2308	NT	Mature Zone
mCherry-ATG8 ARF7-Venus Mature Zone 6 hours 10	41.1765	NT	Mature Zone
mCherry-ATG8 ARF7-Venus Mature Zone 6 hours 11	0	NT	Mature Zone
mCherry-ATG8 ARF7-Venus Mature Zone 6 hours 12	90.9091	NT	Mature Zone
mCherry-ATG8 ARF7-Venus Mature Zone 6 hours 13	26.6667	NT	Mature Zone
mCherry-ATG8 ARF7-Venus Mature Zone 6 hours 14	6.25	NT	Mature Zone
mCherry-ATG8 ARF7-Venus Mature Zone 6 hours 15	5.55556	NT	Mature Zone
mCherry-ATG8 ARF7-Venus Mature Zone 6 hours 16	100	NT	Mature Zone
mCherry-ATG8 ARF7-Venus Mature Zone 6 hours 17	100	NT	Mature Zone
mCherry-ATG8 ARF7-Venus Mature Zone 6 hours 18	87.5	NT	Mature Zone
mCherry-ATG8 ARF7-Venus Mature Zone 6 hours 19	83.3333	NT	Mature Zone
mCherry-ATG8 ARF7-Venus Mature Zone 6 hours 20	81.25	NT	Mature Zone
mCherry-ATG8 ARF7-Venus Mature Zone 6 hours 21	61.1111	NT	Mature Zone
mCherry-ATG8 ARF7-Venus Mature Zone 6 hours 22	13.0435	NT	Mature Zone
mCherry-ATG8 ARF7-Venus Mature Zone 6 hours 23	10	NT	Mature Zone
mCherry-ATG8 ARF7-Venus Mature Zone 6 hours 24	5.12821	NT	Mature Zone
mCherry-ATG8 ARF7-Venus Mature Zone 6 hours 25	0	NT	Mature Zone
