# Supplementary material for: NBR1-mediated selective autophagy of ARF7 modulates root branching
Source: EMBO Rep. 2024 Apr 29;25(6):8. doi: 10.1038/s44319-024-00142-5 (PMC11169494; doi:10.1038/s44319-024-00142-5)
Supplement: Supplementary file 4 — Source data Fig. 4 [file 44319_2024_142_MOESM4_ESM.zip]

Archive with 36 entries (22 files):
- Figure 4/4A/
- Figure 4/4A/replicate/
- Figure 4/4A/replicate/Western blot oscillation ARF7 in Col-0 replicate 1.tif
- Figure 4/4A/replicate/Western blot oscillation ARF7 in Col-0 replicate 2.tif
- Figure 4/4A/Western blot oscillation ARF7 in Col-0.tif
- Figure 4/4B/
- Figure 4/4B/replicate/
- Figure 4/4B/replicate/Western blot oscillation ARF7 in atg2-1 replicate 1.tif
- Figure 4/4B/replicate/Western blot oscillation ARF7 in atg2-1 replicate 2.tif
- Figure 4/4B/Western blot oscillation ARF7 in atg2-1.tif
- Figure 4/4C/
- Figure 4/4C/replicate/
- Figure 4/4C/replicate/Western blot oscillation ARF7 in atg5-1 replicate 1.tif
- Figure 4/4C/replicate/Western blot oscillation ARF7 in atg5-1 replicate 2.tif
- Figure 4/4C/Western blot oscillation ARF7 in atg5-1.tif
- Figure 4/4D/
- Figure 4/4D/replicate/
- Figure 4/4D/replicate/Western blot oscillation ARF7 in nbr1 replicate 1.tif
- Figure 4/4D/replicate/Western blot oscillation ARF7 in nbr1 replicate 2.tif
- Figure 4/4D/Western blot oscillation ARF7 in nbr1.tif
- Figure 4/4E/
- Figure 4/4E/Oscilation western blot.xlsx
- Figure 4/4F/
- Figure 4/4F/Fig 4F qPCR.xlsx
- Figure 4/4G/
- Figure 4/4G/PBS DMSO.tif
- Figure 4/4G/PBS Pepstatin A and E64-d.tif
- Figure 4/4H-I/
- Figure 4/4H-I/Numerical data 4H-I.xlsx
- Figure 4/4J/
- Figure 4/4J/ARF7-Venus atg2-1 Oscillation Zone Fluorescence Bright-Field.tif
- Figure 4/4J/ARF7-Venus atg2-1 Oscillation Zone Fluorescence Venus.tif
- Figure 4/4J/ARF7-Venus Oscillation Zone Fluorescence Bright-Field.tif
- Figure 4/4J/ARF7-Venus Oscillation Zone Fluorescence Venus.tif
- Figure 4/4K-L/
- Figure 4/4K-L/Numerical data 4K-L.xlsx
