# Supplementary material for: NBR1-mediated selective autophagy of ARF7 modulates root branching
Source: EMBO Rep. 2024 Apr 29;25(6):8. doi: 10.1038/s44319-024-00142-5 (PMC11169494; doi:10.1038/s44319-024-00142-5)
Supplement: Supplementary file 4 — Source data Fig. 4 [file 44319_2024_142_MOESM4_ESM.zip › Figure 4/4E/Oscilation western blot.xlsx]

## Sheet: Readme
Description of figure 4E
Quantification of relative ARF7 from Col-0, atg5-1, atg2-1 and nbr1-c1 over the specific time points and normalized to loading control.
Quantification was done using FIJI.

## Sheet: Oscilation
Figure 4E	Quantification of oscillation over time measured by western blot protein levels
Blot	Genotype	Hours	Normalized to 0 hours	Normalized to 12 hours		AVERAGE
	Col-0	0	1	1.51074			Col-0	atg2-1	atg5-1	nbr1
	Col-0	3	1.59931	0.944616		0	1	1	1	1
	Col-0	6	2.14293	0.704985		3	1.57622	1.22294	0.913861	1.18661
	Col-0	9	2.04352	0.73928		6	2.15161	1.22194	1.02578	1.11355
	Col-0	12	1.51074	1		9	2.37779	1.44577	0.867349	1.23497
						12	2.04995	1.44638	0.908841	1.13749
Replicate 1	Genotype	Hours	Normalized to 0 hours	Normalized to 12 hours
	Col-0	0	1	2.6395		Standard deviation
	Col-0	3	1.88277	1.40192			Col-0	atg2-1	atg5-1	nbr1
	Col-0	6	2.7215	0.969868		0	0.566061	0.540673	0.278752	0.115174
	Col-0	9	3.29431	0.801229		3	0.250953	0.158434	0.20585	0.142703
	Col-0	12	2.6395	1		6	0.500719	0.0390803	0.214593	0.111773
						9	0.64011	0.00964274	0.33451	0.192152
Replicate 2	Genotype	Hours	Normalized to 0 hours	Normalized to 12 hours		12	0.564553	0.136002	0.278752	0.115174
	Col-0	0	1	1.99961
	Col-0	3	1.24657	1.60409
	Col-0	6	1.59039	1.25731
	Col-0	9	1.79555	1.11365
	Col-0	12	1.99961	1
Blot	Genotype	Hours	Normalized to 0 hours	Normalized to 12 hours
	atg2-1	0	1	2.05088
	atg2-1	3	1.38233	1.48363
	atg2-1	6	1.72433	1.18938
	atg2-1	9	2.43254	0.8431
	atg2-1	12	2.05088	1
Replicate 1	Genotype	Hours	Normalized to 0 hours	Normalized to 12 hours
	atg2-1	0	1	1.27925
	atg2-1	3	1.1153	1.14701
	atg2-1	6	0.933335	1.37063
	atg2-1	9	0.953643	1.34144
	atg2-1	12	1.27925	1
Replicate 2	Genotype	Hours	Normalized to 0 hours	Normalized to 12 hours
	atg2-1	0	1	1.009
	atg2-1	3	1.17119	0.861517
	atg2-1	6	1.00816	1.00083
	atg2-1	9	0.951136	1.06083
	atg2-1	12	1.009	1
Blot	Genotype	Hours	Normalized to 0 hours	Normalized to 12 hours
	atg5-1	0	1	0.71944
	atg5-1	3	0.852488	0.84393
	atg5-1	6	0.860246	0.836319
	atg5-1	9	0.860036	0.836523
	atg5-1	12	0.71944	1
Replicate 1	Genotype	Hours	Normalized to 0 hours	Normalized to 12 hours
	atg5-1	0	1	1.11746
	atg5-1	3	0.873128	1.27984
	atg5-1	6	0.990315	1.12839
	atg5-1	9	0.935829	1.19409
	atg5-1	12	1.11746	1
Replicate 2	Genotype	Hours	Normalized to 0 hours	Normalized to 12 hours
	atg5-1	0	1	0.889619
	atg5-1	3	1.01597	0.875638
	atg5-1	6	1.22679	0.725159
	atg5-1	9	0.80618	1.1035
	atg5-1	12	0.889619	1
Blot	Genotype	Hours	Normalized to 0 hours	Normalized to 12 hours
	nbr1	0	1	1.10878
	nbr1	3	1.27632	0.868732
	nbr1	6	1.08489	1.02203
	nbr1	9	1.26456	0.876818
	nbr1	12	1.10878	1
Replicate 1	Genotype	Hours	Normalized to 0 hours	Normalized to 12 hours
	nbr1	0	1	1.2643
	nbr1	3	1.26146	1.00225
	nbr1	6	1.23687	1.02218
	nbr1	9	1.41062	0.896275
	nbr1	12	1.2643	1
Replicate 2	Genotype	Hours	Normalized to 0 hours	Normalized to 12 hours
	nbr1	0	1	1.03938
	nbr1	3	1.02206	1.01695
	nbr1	6	1.01891	1.02009
	nbr1	9	1.02974	1.00936
	nbr1	12	1.03938	1
