# Supplementary material for: NBR1-mediated selective autophagy of ARF7 modulates root branching
Source: EMBO Rep. 2024 Apr 29;25(6):8. doi: 10.1038/s44319-024-00142-5 (PMC11169494; doi:10.1038/s44319-024-00142-5)
Supplement: Supplementary file 4 — Source data Fig. 4 [file 44319_2024_142_MOESM4_ESM.zip › Figure 4/4F/Fig 4F qPCR.xlsx]

## Sheet: Readme
Values shown are relative fold change, 4 independent replicates (R1, R2, R3, R4); data from R1 was selected as a representative and shown in figure 4F.
For each experiment, relative fold change were calculated from the Ct values using excel
Actin2 was used as internal control and values are normalized to the expression of Col-0 at 0h.
The Standard Deviation (SD) provided was calculated based on the technical replicates (in triplicate, ran in the same plate)

## Sheet: Sheet1
		R1	SD	R2	SD	R3	SD	R4	SD
Col-0	0h	1	0.169675	1	1.43889	1	0.00350427	1	0.011923
	3h	4.53549	1.89733	5.00833	0.949895	10.0926	0.338106	4.86258	0.0546034
	6h	28.5811	3.84748	10.7936	1.28917	34.0265	0.0169234	20.6094	0.0268613
atg2-1	0h	60.1289	0.331284	6.23722	0.998199	52.1136	0.306167	41.2629	0.0775276
	3h	33.1812	2.09184	1.24537	0.976181	39.728	0.0485328	29.7955	0.135475
	6h	38.5602	0.215526	1.73051	0.709167	30.2491	0.0109604	20.2589	0.116007
