# Supplementary material for: NBR1-mediated selective autophagy of ARF7 modulates root branching
Source: EMBO Rep. 2024 Apr 29;25(6):8. doi: 10.1038/s44319-024-00142-5 (PMC11169494; doi:10.1038/s44319-024-00142-5)
Supplement: Supplementary file 4 — Source data Fig. 4 [file 44319_2024_142_MOESM4_ESM.zip › Figure 4/4H-I/Numerical data 4H-I.xlsx]

## Sheet: Readme
Description Figure 4H-I
Seedlings were directly germinated and grown in MS plates supplemented with treatments: Mock, 1uM Pepstatin A or 10uM E64d.
Images were taken with CCD camera NightOwl and its software IndiGO. Images were analyzed using Metamorph Microscopy Automation Software.
%PBS was calculated from average PBS * PBS count / 100

## Sheet: Hoja1
PBS number
Line	% PBS
Mock-1	2.8063
Mock-1	2.3632
Mock-1	2.3632
Mock-1	2.2155
Mock-1	2.3632
Mock-1	2.0678
Mock-1	2.2155
1uM Pepstatin-A	1.8396
1uM Pepstatin-A	2.2995
1uM Pepstatin-A	2.2995
1uM Pepstatin-A	2.2995
1uM Pepstatin-A	1.9929
1uM Pepstatin-A	2.4528
1uM Pepstatin-A	2.1462
1uM Pepstatin-A	2.1462
1uM Pepstatin-A	1.6863
1uM Pepstatin-A	1.0731
OZ Average intensity
Line	OZ Average Intensity
Mock-1	84.765
Mock-1	78.6625
Mock-1	72.945
Mock-1	118.61
Mock-1	99.7575
Mock-1	99.9025
Mock-1	103.32
1uM Pepstatin-A	67.1525
1uM Pepstatin-A	69.035
1uM Pepstatin-A	70.425
1uM Pepstatin-A	76.19
1uM Pepstatin-A	77.625
1uM Pepstatin-A	78.9125
1uM Pepstatin-A	78.9975
1uM Pepstatin-A	80.78
1uM Pepstatin-A	84.5325
1uM Pepstatin-A	89.5925
Primary Root Lenght
Line	PRL (cm)	% PRL
Mock-1	2.416	0.0604
Mock-1	2.988	0.0747		2.49183	0.256229
Mock-1	2.113	0.052825		2.385	0.434533
Mock-1	2.381	0.059525
Mock-1	2.471	0.061775
Mock-1	2.345	0.058625
Mock-1	2.814	0.07035
Mock-1	2.827	0.070675
Mock-1	2.063	0.051575
1uM Pepstatin-A	2.222	0.05555
1uM Pepstatin-A	2.77	0.06925
1uM Pepstatin-A	2.917	0.072925
1uM Pepstatin-A	2.834	0.07085
1uM Pepstatin-A	2.205	0.055125
1uM Pepstatin-A	2.839	0.070975
1uM Pepstatin-A	2.624	0.0656
1uM Pepstatin-A	2.551	0.063775
1uM Pepstatin-A	1.539	0.038475
1uM Pepstatin-A	1.481	0.037025
1uM Pepstatin-A	2.365	0.059125
1uM Pepstatin-A	2.061	0.051525
1uM Pepstatin-A	2.497	0.062425
1uM Pepstatin-A	2.485	0.062125
