# Supplementary material for: NBR1-mediated selective autophagy of ARF7 modulates root branching
Source: EMBO Rep. 2024 Apr 29;25(6):8. doi: 10.1038/s44319-024-00142-5 (PMC11169494; doi:10.1038/s44319-024-00142-5)
Supplement: Supplementary file 4 — Source data Fig. 4 [file 44319_2024_142_MOESM4_ESM.zip › Figure 4/4K-L/Numerical data 4K-L.xlsx]

## Sheet: Readme
Description of Figure 4K-L
Quantification of VENUS signal intensity in pARF7::gARF7 Venus and pARF7::gARF7 Venus atg2-1 seedlings.
Mean grey value of selected zones were measured using using fiji To remove background noise the mean grey value of the background was measured and then used to subtract for the mean grey value for the region of interest.
The resulting mean grey values were then normalized to pARF7::gARF7 Venus for each condition.

## Sheet: Fig4 KL
Figure 4K-L	Quantification of fluorescence
	Plant region	Oscillation zone	Oscillation zone		Oscillation zone	Oscillation zone
	Cell region	Cytosol	Cytosol		Nucleus	Nucleus
	Genotype	ARF7-Venus	ARF7-Venus atg2		ARF7-Venus	ARF7-Venus atg2
		0.211655	0.275982		0.624186	1.5148
		1.10927	1.93252		0.386608	1.4232
		0.54018	2.23445		0.378206	1.55337
		0.762267	1.74475		0.214598	1.72043
		1.05312	2.34874		0.658474	1.55902
		0.648551	2.60052		0.324907	1.62319
		0.950097	0.672634		1.08472	1.75175
		0.255634	0.917772		1.14171	1.09556
		1.74546	0.742305		1.12881	0.800134
		0.807985	1.2112		0.844784	1.34579
		1.56587	1.32344		1.50578	1.66106
		0.665744	1.68654		1.15509	1.48497
		1.05306	1.47521		1.01631	2.12052
		0.77199	1.11365		1.03802	1.65795
		0.67199	1.26246		0.987784	1.52033
		0.63548	1.08049		0.863113	1.45655
		1.21114	1.00818		0.768062	1.74113
		0.729684	1.26871		0.837845	1.42679
		1.05969	0.782872		1.10513	1.93807
		1.49182	1.20837		0.649701	1.59456
		1.21159	1.68397		0.923021	1.44835
		0.699163	0.902382		0.713959	0.707804
		0.600901	1.26091		1.01231	1.24782
		0.593883	0.890084		1.6526	1.30311
		1.70167	0.489375		0.984918	1.37001
		1.17006	0.850354		1.71128	1.29616
		1.69942	1.12846		2.05946	1.3117
		1.52428	1.33059		1.39494	1.05046
		1.39279	2.06072		1.48998	1.4956
		1.05003	1.54198		1.46759	1.27816
		0.610753	1.12054		1.42267	1.86475
		1.63967	1.57135		1.51023	1.7353
		0.738249	2.04771		1.16172	1.65423
		0.9868	0.928075		1.29697	1.46331
		0.543722	1.4396		1.19755	0.919103
		0.650032	1.71056		1.69665	1.40859
