# Supplementary material for: NBR1-mediated selective autophagy of ARF7 modulates root branching
Source: EMBO Rep. 2024 Apr 29;25(6):8. doi: 10.1038/s44319-024-00142-5 (PMC11169494; doi:10.1038/s44319-024-00142-5)
Supplement: Supplementary file 5 — Source data Fig. 5 [file 44319_2024_142_MOESM5_ESM.zip]

Archive with 30 entries (25 files):
- Figure 5/5A/
- Figure 5/5A/mCherry-ATG8 ARF7-Venus Mature Zone NAA Bright-Field.tif
- Figure 5/5A/mCherry-ATG8 ARF7-Venus Mature Zone NAA mCherry.tif
- Figure 5/5A/mCherry-ATG8 ARF7-Venus Mature Zone NAA Merged.tif
- Figure 5/5A/mCherry-ATG8 ARF7-Venus Mature Zone NAA YFP.tif
- Figure 5/5A/mCherry-ATG8 ARF7-Venus Meristem NAA Bright-Field.tif
- Figure 5/5A/mCherry-ATG8 ARF7-Venus Meristem NAA mCherry.tif
- Figure 5/5A/mCherry-ATG8 ARF7-Venus Meristem NAA Merged.tif
- Figure 5/5A/mCherry-ATG8 ARF7-Venus Meristem NAA Venus.tif
- Figure 5/5A/mCherry-ATG8 ARF7-Venus Meristem NT Bright-Field.tif
- Figure 5/5A/mCherry-ATG8 ARF7-Venus Meristem NT Mcherry.tif
- Figure 5/5A/mCherry-ATG8 ARF7-Venus Meristem NT Merged.tif
- Figure 5/5A/mCherry-ATG8 ARF7-Venus Meristem NT YFP.tif
- Figure 5/5A/mCherry-ATG8 ARF7-Venus Oscillation Zone NAA Bright-Field.tif
- Figure 5/5A/mCherry-ATG8 ARF7-Venus Oscillation Zone NAA mCherry.tif
- Figure 5/5A/mCherry-ATG8 ARF7-Venus Oscillation Zone NAA Merged.tif
- Figure 5/5A/mCherry-ATG8 ARF7-Venus Oscillation Zone NAA YFP.tif
- Figure 5/5A/mCherry-ATG8 ARF7-Venus Oscillation Zone NT Bright-Field.tif
- Figure 5/5A/mCherry-ATG8 ARF7-Venus Oscillation Zone NT mCherry.tif
- Figure 5/5A/mCherry-ATG8 ARF7-Venus Oscillation Zone NT merged.tif
- Figure 5/5A/mCherry-ATG8 ARF7-Venus Oscillation Zone NT YFP.tif
- Figure 5/5B/
- Figure 5/5B/Numerical data 5B.xlsx
- Figure 5/5C/
- Figure 5/5C/replicate/
- Figure 5/5C/replicate/Western blot ARF7 NAA treatment replicate 1.tif
- Figure 5/5C/replicate/Western blot ARF7 NAA treatment replicate 2.tif
- Figure 5/5C/Western blot ARF7 NAA treatment.tif
- Figure 5/5D/
- Figure 5/5D/Numerical data 5D.xlsx
