# Supplementary material for: NBR1-mediated selective autophagy of ARF7 modulates root branching
Source: EMBO Rep. 2024 Apr 29;25(6):8. doi: 10.1038/s44319-024-00142-5 (PMC11169494; doi:10.1038/s44319-024-00142-5)
Supplement: Supplementary file 5 — Source data Fig. 5 [file 44319_2024_142_MOESM5_ESM.zip › Figure 5/5B/Numerical data 5B.xlsx]

## Sheet: Readme
Description
VENUS foci were counted as either "No ARF7 colocalization" or "ARF7 colocalization" in the specified genotypes and treatments depending on if the VENUS foci have mCherry signal at the same position (ARF7 colocalization) or not (no ARF7 colocalization).
A ratio of ARF7 colocalization / total ARF7 foci was then used for the colocalization ratio.
For meristem images each specified cell had their own ARF7 colocalization ratios calculated.
For oscillation zone and mature zone the entire image was counted for colocalization.

## Sheet: A-B
Filename	Ratio	Treatment	Area	Cell
mCherry-ATG8 ARF7-Venus Mature Zone 1	8.69565	NT	Mature Zone	NA
mCherry-ATG8 ARF7-Venus Mature Zone 10	14.8936	NT	Mature Zone	NA
mCherry-ATG8 ARF7-Venus Mature Zone 11	18.4615	NT	Mature Zone	NA
mCherry-ATG8 ARF7-Venus Mature Zone 12	77.7778	NT	Mature Zone	NA
mCherry-ATG8 ARF7-Venus Mature Zone 13	32	NT	Mature Zone	NA
mCherry-ATG8 ARF7-Venus Mature Zone 14	7.14286	NT	Mature Zone	NA
mCherry-ATG8 ARF7-Venus Mature Zone 15	9.7561	NT	Mature Zone	NA
mCherry-ATG8 ARF7-Venus Mature Zone 16	20.6897	NT	Mature Zone	NA
mCherry-ATG8 ARF7-Venus Mature Zone 17	4.28571	NT	Mature Zone	NA
mCherry-ATG8 ARF7-Venus Mature Zone 18	15	NT	Mature Zone	NA
mCherry-ATG8 ARF7-Venus Mature Zone 19	0	NT	Mature Zone	NA
mCherry-ATG8 ARF7-Venus Mature Zone 2	52.1739	NT	Mature Zone	NA
mCherry-ATG8 ARF7-Venus Mature Zone 20	1.88679	NT	Mature Zone	NA
mCherry-ATG8 ARF7-Venus Mature Zone 21	2.94118	NT	Mature Zone	NA
mCherry-ATG8 ARF7-Venus Mature Zone 3	45	NT	Mature Zone	NA
mCherry-ATG8 ARF7-Venus Mature Zone 4	42.8571	NT	Mature Zone	NA
mCherry-ATG8 ARF7-Venus Mature Zone 5	25.9259	NT	Mature Zone	NA
mCherry-ATG8 ARF7-Venus Mature Zone 6	33.3333	NT	Mature Zone	NA
mCherry-ATG8 ARF7-Venus Mature Zone 7	20	NT	Mature Zone	NA
mCherry-ATG8 ARF7-Venus Mature Zone 8	22.2222	NT	Mature Zone	NA
mCherry-ATG8 ARF7-Venus Mature Zone 9	100	NT	Mature Zone	NA
mCherry-ATG8 ARF7-Venus Mature Zone NAA 1	67.6471	NAA (1µM) 30 min	Mature Zone	NA
mCherry-ATG8 ARF7-Venus Mature Zone NAA 10	7.14286	NAA (1µM) 30 min	Mature Zone	NA
mCherry-ATG8 ARF7-Venus Mature Zone NAA 11	2.17391	NAA (1µM) 30 min	Mature Zone	NA
mCherry-ATG8 ARF7-Venus Mature Zone NAA 12	36.6667	NAA (1µM) 30 min	Mature Zone	NA
mCherry-ATG8 ARF7-Venus Mature Zone NAA 13	41.6667	NAA (1µM) 30 min	Mature Zone	NA
mCherry-ATG8 ARF7-Venus Mature Zone NAA 14	0	NAA (1µM) 30 min	Mature Zone	NA
mCherry-ATG8 ARF7-Venus Mature Zone NAA 15	84.2105	NAA (1µM) 30 min	Mature Zone	NA
mCherry-ATG8 ARF7-Venus Mature Zone NAA 16	61.5385	NAA (1µM) 30 min	Mature Zone	NA
mCherry-ATG8 ARF7-Venus Mature Zone NAA 17	27.2727	NAA (1µM) 30 min	Mature Zone	NA
mCherry-ATG8 ARF7-Venus Mature Zone NAA 18	21.4286	NAA (1µM) 30 min	Mature Zone	NA
mCherry-ATG8 ARF7-Venus Mature Zone NAA 19	64.2857	NAA (1µM) 30 min	Mature Zone	NA
mCherry-ATG8 ARF7-Venus Mature Zone NAA 2	82.5	NAA (1µM) 30 min	Mature Zone	NA
mCherry-ATG8 ARF7-Venus Mature Zone NAA 3	73.3333	NAA (1µM) 30 min	Mature Zone	NA
mCherry-ATG8 ARF7-Venus Mature Zone NAA 4	13.2075	NAA (1µM) 30 min	Mature Zone	NA
mCherry-ATG8 ARF7-Venus Mature Zone NAA 5	0	NAA (1µM) 30 min	Mature Zone	NA
mCherry-ATG8 ARF7-Venus Mature Zone NAA 6	91.4894	NAA (1µM) 30 min	Mature Zone	NA
mCherry-ATG8 ARF7-Venus Mature Zone NAA 7	82.0513	NAA (1µM) 30 min	Mature Zone	NA
mCherry-ATG8 ARF7-Venus Mature Zone NAA 8	96.9697	NAA (1µM) 30 min	Mature Zone	NA
mCherry-ATG8 ARF7-Venus Mature Zone NAA 9	90.625	NAA (1µM) 30 min	Mature Zone	NA
mCherry-ATG8 ARF7-Venus Meristem 1	0	NT	Meristem	1
mCherry-ATG8 ARF7-Venus Meristem 1	0	NT	Meristem	2
mCherry-ATG8 ARF7-Venus Meristem 1	0	NT	Meristem	3
mCherry-ATG8 ARF7-Venus Meristem 1	0	NT	Meristem	4
mCherry-ATG8 ARF7-Venus Meristem 1	0	NT	Meristem	5
mCherry-ATG8 ARF7-Venus Meristem 1	0	NT	Meristem	6
mCherry-ATG8 ARF7-Venus Meristem 1	0	NT	Meristem	7
mCherry-ATG8 ARF7-Venus Meristem 1	0	NT	Meristem	8
mCherry-ATG8 ARF7-Venus Meristem 1	0	NT	Meristem	9
mCherry-ATG8 ARF7-Venus Meristem 1	0	NT	Meristem	10
mCherry-ATG8 ARF7-Venus Meristem 1	0	NT	Meristem	11
mCherry-ATG8 ARF7-Venus Meristem 1	0	NT	Meristem	12
mCherry-ATG8 ARF7-Venus Meristem 1	0	NT	Meristem	13
mCherry-ATG8 ARF7-Venus Meristem 1	0	NT	Meristem	14
mCherry-ATG8 ARF7-Venus Meristem 1	0	NT	Meristem	15
mCherry-ATG8 ARF7-Venus Meristem 1	0	NT	Meristem	16
mCherry-ATG8 ARF7-Venus Meristem 1	0	NT	Meristem	17
mCherry-ATG8 ARF7-Venus Meristem 1	0	NT	Meristem	18
mCherry-ATG8 ARF7-Venus Meristem 1	0	NT	Meristem	19
mCherry-ATG8 ARF7-Venus Meristem 2	0	NT	Meristem	1
mCherry-ATG8 ARF7-Venus Meristem 2	0	NT	Meristem	2
mCherry-ATG8 ARF7-Venus Meristem 2	0	NT	Meristem	3
mCherry-ATG8 ARF7-Venus Meristem 2	0	NT	Meristem	4
mCherry-ATG8 ARF7-Venus Meristem 2	0	NT	Meristem	5
mCherry-ATG8 ARF7-Venus Meristem 2	0	NT	Meristem	6
mCherry-ATG8 ARF7-Venus Meristem 2	0	NT	Meristem	7
mCherry-ATG8 ARF7-Venus Meristem 2	0	NT	Meristem	8
mCherry-ATG8 ARF7-Venus Meristem 2	0	NT	Meristem	9
mCherry-ATG8 ARF7-Venus Meristem 2	0	NT	Meristem	10
mCherry-ATG8 ARF7-Venus Meristem 2	0	NT	Meristem	11
mCherry-ATG8 ARF7-Venus Meristem 2	0	NT	Meristem	12
mCherry-ATG8 ARF7-Venus Meristem 2	0	NT	Meristem	13
mCherry-ATG8 ARF7-Venus Meristem 2	0	NT	Meristem	14
mCherry-ATG8 ARF7-Venus Meristem 2	0	NT	Meristem	15
mCherry-ATG8 ARF7-Venus Meristem 2	0	NT	Meristem	16
mCherry-ATG8 ARF7-Venus Meristem 2	0	NT	Meristem	17
mCherry-ATG8 ARF7-Venus Meristem 2	0	NT	Meristem	18
mCherry-ATG8 ARF7-Venus Meristem 3	0	NT	Meristem	1
mCherry-ATG8 ARF7-Venus Meristem 3	0	NT	Meristem	2
mCherry-ATG8 ARF7-Venus Meristem 3	0	NT	Meristem	3
mCherry-ATG8 ARF7-Venus Meristem 3	0	NT	Meristem	4
mCherry-ATG8 ARF7-Venus Meristem 3	0	NT	Meristem	5
mCherry-ATG8 ARF7-Venus Meristem 3	0	NT	Meristem	6
mCherry-ATG8 ARF7-Venus Meristem 3	0	NT	Meristem	7
mCherry-ATG8 ARF7-Venus Meristem 3	100	NT	Meristem	8
mCherry-ATG8 ARF7-Venus Meristem 3	0	NT	Meristem	9
mCherry-ATG8 ARF7-Venus Meristem 3	0	NT	Meristem	10
mCherry-ATG8 ARF7-Venus Meristem 3	0	NT	Meristem	11
mCherry-ATG8 ARF7-Venus Meristem 3	0	NT	Meristem	12
mCherry-ATG8 ARF7-Venus Meristem 4	0	NT	Meristem	1
mCherry-ATG8 ARF7-Venus Meristem 4	0	NT	Meristem	2
mCherry-ATG8 ARF7-Venus Meristem 4	0	NT	Meristem	3
mCherry-ATG8 ARF7-Venus Meristem 4	0	NT	Meristem	4
mCherry-ATG8 ARF7-Venus Meristem 4	0	NT	Meristem	5
mCherry-ATG8 ARF7-Venus Meristem 4	0	NT	Meristem	6
mCherry-ATG8 ARF7-Venus Meristem 4	0	NT	Meristem	7
mCherry-ATG8 ARF7-Venus Meristem 4	0	NT	Meristem	8
mCherry-ATG8 ARF7-Venus Meristem 4	0	NT	Meristem	9
mCherry-ATG8 ARF7-Venus Meristem 4	0	NT	Meristem	10
mCherry-ATG8 ARF7-Venus Meristem 4	0	NT	Meristem	11
mCherry-ATG8 ARF7-Venus Meristem 4	0	NT	Meristem	12
mCherry-ATG8 ARF7-Venus Meristem 4	0	NT	Meristem	13
mCherry-ATG8 ARF7-Venus Meristem 4	0	NT	Meristem	14
mCherry-ATG8 ARF7-Venus Meristem 4	0	NT	Meristem	15
mCherry-ATG8 ARF7-Venus Meristem NAA 1	20	NAA (1µM) 30 min	Meristem	1
mCherry-ATG8 ARF7-Venus Meristem NAA 1	0	NAA (1µM) 30 min	Meristem	2
mCherry-ATG8 ARF7-Venus Meristem NAA 1	0	NAA (1µM) 30 min	Meristem	3
mCherry-ATG8 ARF7-Venus Meristem NAA 1	0	NAA (1µM) 30 min	Meristem	4
mCherry-ATG8 ARF7-Venus Meristem NAA 1	0	NAA (1µM) 30 min	Meristem	5
mCherry-ATG8 ARF7-Venus Meristem NAA 1	0	NAA (1µM) 30 min	Meristem	6
mCherry-ATG8 ARF7-Venus Meristem NAA 1	0	NAA (1µM) 30 min	Meristem	7
mCherry-ATG8 ARF7-Venus Meristem NAA 1	0	NAA (1µM) 30 min	Meristem	8
mCherry-ATG8 ARF7-Venus Meristem NAA 2	8.33333	NAA (1µM) 30 min	Meristem	1
mCherry-ATG8 ARF7-Venus Meristem NAA 2	0	NAA (1µM) 30 min	Meristem	2
mCherry-ATG8 ARF7-Venus Meristem NAA 2	0	NAA (1µM) 30 min	Meristem	3
mCherry-ATG8 ARF7-Venus Meristem NAA 2	0	NAA (1µM) 30 min	Meristem	4
mCherry-ATG8 ARF7-Venus Meristem NAA 2	0	NAA (1µM) 30 min	Meristem	5
mCherry-ATG8 ARF7-Venus Meristem NAA 2	0	NAA (1µM) 30 min	Meristem	6
mCherry-ATG8 ARF7-Venus Meristem NAA 2	0	NAA (1µM) 30 min	Meristem	7
mCherry-ATG8 ARF7-Venus Meristem NAA 2	0	NAA (1µM) 30 min	Meristem	8
mCherry-ATG8 ARF7-Venus Meristem NAA 2	16.6667	NAA (1µM) 30 min	Meristem	9
mCherry-ATG8 ARF7-Venus Meristem NAA 2	0	NAA (1µM) 30 min	Meristem	10
mCherry-ATG8 ARF7-Venus Meristem NAA 2	0	NAA (1µM) 30 min	Meristem	11
mCherry-ATG8 ARF7-Venus Meristem NAA 2	0	NAA (1µM) 30 min	Meristem	12
mCherry-ATG8 ARF7-Venus Meristem NAA 2	0	NAA (1µM) 30 min	Meristem	13
mCherry-ATG8 ARF7-Venus Meristem NAA 2	40	NAA (1µM) 30 min	Meristem	14
mCherry-ATG8 ARF7-Venus Meristem NAA 2	11.1111	NAA (1µM) 30 min	Meristem	15
mCherry-ATG8 ARF7-Venus Meristem NAA 2	14.2857	NAA (1µM) 30 min	Meristem	16
mCherry-ATG8 ARF7-Venus Meristem NAA 2	0	NAA (1µM) 30 min	Meristem	17
mCherry-ATG8 ARF7-Venus Meristem NAA 2	0	NAA (1µM) 30 min	Meristem	18
mCherry-ATG8 ARF7-Venus Meristem NAA 2	0	NAA (1µM) 30 min	Meristem	19
mCherry-ATG8 ARF7-Venus Meristem NAA 2	0	NAA (1µM) 30 min	Meristem	20
mCherry-ATG8 ARF7-Venus Meristem NAA 2	0	NAA (1µM) 30 min	Meristem	21
mCherry-ATG8 ARF7-Venus Meristem NAA 3	0	NAA (1µM) 30 min	Meristem	1
mCherry-ATG8 ARF7-Venus Meristem NAA 3	0	NAA (1µM) 30 min	Meristem	2
mCherry-ATG8 ARF7-Venus Meristem NAA 3	0	NAA (1µM) 30 min	Meristem	3
mCherry-ATG8 ARF7-Venus Meristem NAA 3	14.2857	NAA (1µM) 30 min	Meristem	4
mCherry-ATG8 ARF7-Venus Meristem NAA 3	14.2857	NAA (1µM) 30 min	Meristem	5
mCherry-ATG8 ARF7-Venus Meristem NAA 3	0	NAA (1µM) 30 min	Meristem	6
mCherry-ATG8 ARF7-Venus Meristem NAA 3	0	NAA (1µM) 30 min	Meristem	7
mCherry-ATG8 ARF7-Venus Meristem NAA 3	0	NAA (1µM) 30 min	Meristem	8
mCherry-ATG8 ARF7-Venus Meristem NAA 4	12.5	NAA (1µM) 30 min	Meristem	1
mCherry-ATG8 ARF7-Venus Meristem NAA 4	16.6667	NAA (1µM) 30 min	Meristem	2
mCherry-ATG8 ARF7-Venus Meristem NAA 4	0	NAA (1µM) 30 min	Meristem	3
mCherry-ATG8 ARF7-Venus Meristem NAA 4	14.2857	NAA (1µM) 30 min	Meristem	4
mCherry-ATG8 ARF7-Venus Meristem NAA 4	16.6667	NAA (1µM) 30 min	Meristem	5
mCherry-ATG8 ARF7-Venus Meristem NAA 4	0	NAA (1µM) 30 min	Meristem	6
mCherry-ATG8 ARF7-Venus Meristem NAA 4	0	NAA (1µM) 30 min	Meristem	7
mCherry-ATG8 ARF7-Venus Meristem NAA 4	0	NAA (1µM) 30 min	Meristem	8
mCherry-ATG8 ARF7-Venus Meristem NAA 5	0	NAA (1µM) 30 min	Meristem	1
mCherry-ATG8 ARF7-Venus Meristem NAA 5	0	NAA (1µM) 30 min	Meristem	2
mCherry-ATG8 ARF7-Venus Meristem NAA 5	16.6667	NAA (1µM) 30 min	Meristem	3
mCherry-ATG8 ARF7-Venus Meristem NAA 5	0	NAA (1µM) 30 min	Meristem	4
mCherry-ATG8 ARF7-Venus Meristem NAA 5	20	NAA (1µM) 30 min	Meristem	5
mCherry-ATG8 ARF7-Venus Meristem NAA 5	0	NAA (1µM) 30 min	Meristem	6
mCherry-ATG8 ARF7-Venus Meristem NAA 5	12.5	NAA (1µM) 30 min	Meristem	7
mCherry-ATG8 ARF7-Venus Meristem NAA 5	25	NAA (1µM) 30 min	Meristem	8
mCherry-ATG8 ARF7-Venus Meristem NAA 5	0	NAA (1µM) 30 min	Meristem	9
mCherry-ATG8 ARF7-Venus Meristem NAA 5	0	NAA (1µM) 30 min	Meristem	10
mCherry-ATG8 ARF7-Venus Meristem NAA 5	16.6667	NAA (1µM) 30 min	Meristem	11
mCherry-ATG8 ARF7-Venus Meristem NAA 5	12.5	NAA (1µM) 30 min	Meristem	12
mCherry-ATG8 ARF7-Venus Meristem NAA 5	0	NAA (1µM) 30 min	Meristem	13
mCherry-ATG8 ARF7-Venus Meristem NAA 5	0	NAA (1µM) 30 min	Meristem	14
mCherry-ATG8 ARF7-Venus Meristem NAA 5	12.5	NAA (1µM) 30 min	Meristem	15
mCherry-ATG8 ARF7-Venus Meristem NAA 6	0	NAA (1µM) 30 min	Meristem	1
mCherry-ATG8 ARF7-Venus Meristem NAA 6	0	NAA (1µM) 30 min	Meristem	2
mCherry-ATG8 ARF7-Venus Meristem NAA 6	0	NAA (1µM) 30 min	Meristem	3
mCherry-ATG8 ARF7-Venus Meristem NAA 6	0	NAA (1µM) 30 min	Meristem	4
mCherry-ATG8 ARF7-Venus Meristem NAA 6	0	NAA (1µM) 30 min	Meristem	5
mCherry-ATG8 ARF7-Venus Meristem NAA 6	0	NAA (1µM) 30 min	Meristem	6
mCherry-ATG8 ARF7-Venus Meristem NAA 6	0	NAA (1µM) 30 min	Meristem	7
mCherry-ATG8 ARF7-Venus Meristem NAA 6	0	NAA (1µM) 30 min	Meristem	8
mCherry-ATG8 ARF7-Venus Meristem NAA 6	0	NAA (1µM) 30 min	Meristem	9
mCherry-ATG8 ARF7-Venus Meristem NAA 6	0	NAA (1µM) 30 min	Meristem	10
mCherry-ATG8 ARF7-Venus Meristem NAA 6	0	NAA (1µM) 30 min	Meristem	11
mCherry-ATG8 ARF7-Venus Meristem NAA 6	0	NAA (1µM) 30 min	Meristem	12
mCherry-ATG8 ARF7-Venus Oscillation Zone NAA 1	28.8889	NAA (1µM) 30 min	Oscillation Zone	NA
mCherry-ATG8 ARF7-Venus Oscillation Zone NAA 10	15.3846	NAA (1µM) 30 min	Oscillation Zone	NA
mCherry-ATG8 ARF7-Venus Oscillation Zone NAA 11	80	NAA (1µM) 30 min	Oscillation Zone	NA
mCherry-ATG8 ARF7-Venus Oscillation Zone NAA 12	82.1429	NAA (1µM) 30 min	Oscillation Zone	NA
mCherry-ATG8 ARF7-Venus Oscillation Zone NAA 13	50	NAA (1µM) 30 min	Oscillation Zone	NA
mCherry-ATG8 ARF7-Venus Oscillation Zone NAA 14	34.7826	NAA (1µM) 30 min	Oscillation Zone	NA
mCherry-ATG8 ARF7-Venus Oscillation Zone NAA 15	25	NAA (1µM) 30 min	Oscillation Zone	NA
mCherry-ATG8 ARF7-Venus Oscillation Zone NAA 16	36.7347	NAA (1µM) 30 min	Oscillation Zone	NA
mCherry-ATG8 ARF7-Venus Oscillation Zone NAA 17	16.6667	NAA (1µM) 30 min	Oscillation Zone	NA
mCherry-ATG8 ARF7-Venus Oscillation Zone NAA 18	19.0476	NAA (1µM) 30 min	Oscillation Zone	NA
mCherry-ATG8 ARF7-Venus Oscillation Zone NAA 19	30	NAA (1µM) 30 min	Oscillation Zone	NA
mCherry-ATG8 ARF7-Venus Oscillation Zone NAA 2	57.1429	NAA (1µM) 30 min	Oscillation Zone	NA
mCherry-ATG8 ARF7-Venus Oscillation Zone NAA 3	51.8519	NAA (1µM) 30 min	Oscillation Zone	NA
mCherry-ATG8 ARF7-Venus Oscillation Zone NAA 4	16.129	NAA (1µM) 30 min	Oscillation Zone	NA
mCherry-ATG8 ARF7-Venus Oscillation Zone NAA 5	23.7288	NAA (1µM) 30 min	Oscillation Zone	NA
mCherry-ATG8 ARF7-Venus Oscillation Zone NAA 6	10	NAA (1µM) 30 min	Oscillation Zone	NA
mCherry-ATG8 ARF7-Venus Oscillation Zone NAA 7	22.2222	NAA (1µM) 30 min	Oscillation Zone	NA
mCherry-ATG8 ARF7-Venus Oscillation Zone NAA 8	43.75	NAA (1µM) 30 min	Oscillation Zone	NA
mCherry-ATG8 ARF7-Venus Oscillation Zone NAA 9	36.8421	NAA (1µM) 30 min	Oscillation Zone	NA
mCherry-ATG8 ARF7-Venus Oscillation Zone NT 1	33.3333	NT	Oscillation Zone	NA
mCherry-ATG8 ARF7-Venus Oscillation Zone NT 10	11.1111	NT	Oscillation Zone	NA
mCherry-ATG8 ARF7-Venus Oscillation Zone NT 11	30	NT	Oscillation Zone	NA
mCherry-ATG8 ARF7-Venus Oscillation Zone NT 12	25	NT	Oscillation Zone	NA
mCherry-ATG8 ARF7-Venus Oscillation Zone NT 13	0	NT	Oscillation Zone	NA
mCherry-ATG8 ARF7-Venus Oscillation Zone NT 14	24.2424	NT	Oscillation Zone	NA
mCherry-ATG8 ARF7-Venus Oscillation Zone NT 15	13.6364	NT	Oscillation Zone	NA
mCherry-ATG8 ARF7-Venus Oscillation Zone NT 16	4.34783	NT	Oscillation Zone	NA
mCherry-ATG8 ARF7-Venus Oscillation Zone NT 17	31.5789	NT	Oscillation Zone	NA
mCherry-ATG8 ARF7-Venus Oscillation Zone NT 18	60	NT	Oscillation Zone	NA
mCherry-ATG8 ARF7-Venus Oscillation Zone NT 19	0	NT	Oscillation Zone	NA
mCherry-ATG8 ARF7-Venus Oscillation Zone NT 2	21.7391	NT	Oscillation Zone	NA
mCherry-ATG8 ARF7-Venus Oscillation Zone NT 20	2.5641	NT	Oscillation Zone	NA
mCherry-ATG8 ARF7-Venus Oscillation Zone NT 21	17.2414	NT	Oscillation Zone	NA
mCherry-ATG8 ARF7-Venus Oscillation Zone NT 22	6.06061	NT	Oscillation Zone	NA
mCherry-ATG8 ARF7-Venus Oscillation Zone NT 23	12.1212	NT	Oscillation Zone	NA
mCherry-ATG8 ARF7-Venus Oscillation Zone NT 24	25	NT	Oscillation Zone	NA
mCherry-ATG8 ARF7-Venus Oscillation Zone NT 25	12	NT	Oscillation Zone	NA
mCherry-ATG8 ARF7-Venus Oscillation Zone NT 26	6.66667	NT	Oscillation Zone	NA
mCherry-ATG8 ARF7-Venus Oscillation Zone NT 27	0	NT	Oscillation Zone	NA
mCherry-ATG8 ARF7-Venus Oscillation Zone NT 28	12.9032	NT	Oscillation Zone	NA
mCherry-ATG8 ARF7-Venus Oscillation Zone NT 29	19.2308	NT	Oscillation Zone	NA
mCherry-ATG8 ARF7-Venus Oscillation Zone NT 3	34.7826	NT	Oscillation Zone	NA
mCherry-ATG8 ARF7-Venus Oscillation Zone NT 30	16.6667	NT	Oscillation Zone	NA
mCherry-ATG8 ARF7-Venus Oscillation Zone NT 31	0	NT	Oscillation Zone	NA
mCherry-ATG8 ARF7-Venus Oscillation Zone NT 32	33.3333	NT	Oscillation Zone	NA
mCherry-ATG8 ARF7-Venus Oscillation Zone NT 33	76.4706	NT	Oscillation Zone	NA
mCherry-ATG8 ARF7-Venus Oscillation Zone NT 34	25	NT	Oscillation Zone	NA
mCherry-ATG8 ARF7-Venus Oscillation Zone NT 35	28.5714	NT	Oscillation Zone	NA
mCherry-ATG8 ARF7-Venus Oscillation Zone NT 36	50	NT	Oscillation Zone	NA
mCherry-ATG8 ARF7-Venus Oscillation Zone NT 37	16.6667	NT	Oscillation Zone	NA
mCherry-ATG8 ARF7-Venus Oscillation Zone NT 38	58.8235	NT	Oscillation Zone	NA
mCherry-ATG8 ARF7-Venus Oscillation Zone NT 39	21.4286	NT	Oscillation Zone	NA
mCherry-ATG8 ARF7-Venus Oscillation Zone NT 4	14.2857	NT	Oscillation Zone	NA
mCherry-ATG8 ARF7-Venus Oscillation Zone NT 40	0	NT	Oscillation Zone	NA
mCherry-ATG8 ARF7-Venus Oscillation Zone NT 41	0	NT	Oscillation Zone	NA
mCherry-ATG8 ARF7-Venus Oscillation Zone NT 42	50	NT	Oscillation Zone	NA
mCherry-ATG8 ARF7-Venus Oscillation Zone NT 43	60	NT	Oscillation Zone	NA
mCherry-ATG8 ARF7-Venus Oscillation Zone NT 44	15.3846	NT	Oscillation Zone	NA
mCherry-ATG8 ARF7-Venus Oscillation Zone NT 45	30	NT	Oscillation Zone	NA
mCherry-ATG8 ARF7-Venus Oscillation Zone NT 46	50	NT	Oscillation Zone	NA
mCherry-ATG8 ARF7-Venus Oscillation Zone NT 5	0	NT	Oscillation Zone	NA
mCherry-ATG8 ARF7-Venus Oscillation Zone NT 6	0	NT	Oscillation Zone	NA
mCherry-ATG8 ARF7-Venus Oscillation Zone NT 7	0	NT	Oscillation Zone	NA
mCherry-ATG8 ARF7-Venus Oscillation Zone NT 8	30.303	NT	Oscillation Zone	NA
mCherry-ATG8 ARF7-Venus Oscillation Zone NT 9	18.1818	NT	Oscillation Zone	NA
