# Supplementary material for: NBR1-mediated selective autophagy of ARF7 modulates root branching
Source: EMBO Rep. 2024 Apr 29;25(6):8. doi: 10.1038/s44319-024-00142-5 (PMC11169494; doi:10.1038/s44319-024-00142-5)
Supplement: Supplementary file 5 — Source data Fig. 5 [file 44319_2024_142_MOESM5_ESM.zip › Figure 5/5D/Numerical data 5D.xlsx]

## Sheet: Readme
Description of figure 5D
Quantification of relative ARF7 from Col-0 and atg2-1 with or without addition of auxin (NAA) and normalized to the loading control.
Quantification was done using fiji.

## Sheet: Sheet1
	Figure 5C	Western blots proped for ARF7 after auxin (NAA) treatment
		Blot	Relative ARF7		Average	Standard deviation
		Col	1		1	0.0204008
		Col NAA	0.699665		0.743947	0.0706829
		atg2-1	1.55929		1.5136	0.0384949
		atg2-1 NAA	1.59599		1.42816	0.11931
		Replicate 1	Relative ARF7
		Col	1
		Col NAA	0.688476
		atg2-1	1.5164
		atg2-1 NAA	1.32916
		Replicate 2	Relative ARF7
		Col	1
		Col NAA	0.843699
		atg2-1	1.46512
		atg2-1 NAA	1.35934
