# Supplementary material for: NBR1-mediated selective autophagy of ARF7 modulates root branching
Source: EMBO Rep. 2024 Apr 29;25(6):8. doi: 10.1038/s44319-024-00142-5 (PMC11169494; doi:10.1038/s44319-024-00142-5)
Supplement: Supplementary file 6 — Source data Fig. 6 [file 44319_2024_142_MOESM6_ESM.zip]

Archive with 20 entries (16 files):
- Figure 6/6A/
- Figure 6/6A/0.1 atg2.JPG
- Figure 6/6A/0.1 atg5.JPG
- Figure 6/6A/0.1 col.JPG
- Figure 6/6A/nt atg2.JPG
- Figure 6/6A/nt atg5.JPG
- Figure 6/6A/nt col.JPG
- Figure 6/6B/
- Figure 6/6B/6B.xlsx
- Figure 6/6C/
- Figure 6/6C/ARF7-Venus atg2-1 LRP Fluorescence 0 hours Bright-Field.tif
- Figure 6/6C/ARF7-Venus atg2-1 LRP Fluorescence 0 hours Venus.tif
- Figure 6/6C/ARF7-Venus atg2-1 LRP Fluorescence 6 hours Bright-Field.tif
- Figure 6/6C/ARF7-Venus atg2-1 LRP Fluorescence 6 hours Venus.tif
- Figure 6/6C/ARF7-Venus LRP Fluorescence 0 hours Bright-Field.tif
- Figure 6/6C/ARF7-Venus LRP Fluorescence 0 hours Venus.tif
- Figure 6/6C/ARF7-Venus LRP Fluorescence 6 hours Bright-Field.tif
- Figure 6/6C/ARF7-Venus LRP Fluorescence 6 hours Venus.tif
- Figure 6/6D/
- Figure 6/6D/Quantification of fluorescence.xlsx
