# Supplementary material for: NBR1-mediated selective autophagy of ARF7 modulates root branching
Source: EMBO Rep. 2024 Apr 29;25(6):8. doi: 10.1038/s44319-024-00142-5 (PMC11169494; doi:10.1038/s44319-024-00142-5)
Supplement: Supplementary file 6 — Source data Fig. 6 [file 44319_2024_142_MOESM6_ESM.zip › Figure 6/6B/6B.xlsx]

## Sheet: Readme
Description of figure 6B
Primary root length was measured using FIJI while lateral roots were counted by using a stereomicroscope.
8 seedlings were placed on each plate. Blank spots are seedlings which failed to develop.

## Sheet: Sheet1
Figure 6B	Quantification of lateral root density (Lateral root mm^-1)
	Genotype	Col-0	atg5-1	atg2-1	Col-0	atg5-1	atg2-1
	Treatment	NT	NT	NT	0.1µM NAA	0.1µM NAA	0.1µM NAA
	Replicate 1	0.188857	0.204583	0.0864491	1.33397	1.14155	1.25
		0.218765	0.143443	0.186785	1.30435	1.18863	0.951475
		0.233546	0.166875	0.235748	1.46995		0.861326
		0.241175	0.209497	0.107319	1.34278	1.52616	1.12289
		0.218341	0.17713	0.17494	1.10278	1.40656	0.815451
		0.216242	0.1396	0.228833	1.17647	1.49083	0.927357
		0.202265	0.119104	0.170721	1.12909	1.14679	0.975817
		0.276478	0.196292	0.13245	1.32613	1.16095	1.2837
	Replicate 2	0.17316	0.19333	0.163733	1.46138	1.24378	1.04308
		0.183775	0.143747	0.204685	1.23203	1.25232	1.08439
		0.243427	0.171569			1.45682	0.894632
		0.169123	0.174673	0.0980633	1.88375	0.571726	1.06519
		0.145103	0.240648	0.163332		1.18343	1.00091
		0.223936	0.193092	0.217817		0.939457
		0.228571	0.111982	0.160698	1.28924	1.42529	1.21726
		0.148456		0.137804	1.39577	1.30854	1.05581
	Replicate 3	0.174596	0.0896593	0.129366	1.18915	1.29412	0.975244
		0.15984	0.124533	0.171527	1.08272	1.30058	0.685654
		0.285463	0.189633	0.255993	1.49398	0.996205	1.19379
		0.258176		0.161812	1.20785	1.09705	1.07582
		0.182667		0.280164	0.787402	1.29102	0.868373
		0.186722	0.0865052	0.221484	1.23267	1.32159	0.877193
		0.217077	0.139548	0.124172	1.36546	1.45012	1.24611
		0.228781	0.0858369	0.142392	1.16656		1.05145
	Replicate 4	0.168244	0.2365	0.162225	1.15248	1.12245	1.41369
		0.206897	0.228595	0.213675	1.38829	1.26398	1.38078
		0.158982	0.291262	0.143301	1.36731	1.29683	1.13879
		0.234604	0.25025	0.158121	1.36811	1.11049	1.22523
		0.184204	0.247219	0.143369	1.23402	1.36364	1.17796
		0.261837	0.1693	0.140944		1.06982	1.15846
		0.168705	0.115314	0.186785	1.23281	1.13636	0.971323
		0.222112	0	0.0833565	1.3535	1.21951	1.09553
	Replicate 5	0.280293	0.224618	0.181694	1.39577	1.06383	0.954861
		0.283849	0.23912	0.410722	1.53772	0.977995	1.18606
		0.152406	0.164242	0.108607	1.23967	1.28418	0.814513
		0.179856	0.0792393	0.110132	1.12867	0.983837	1.1236
		0.1851	0.142518	0.150301	0.998801	1.00932	1.00806
		0.194932	0.187071	0.183528	1.11712	0.877514	0.876524
		0.270027	0.216972	0.135833	1.19093	1.23344	1.11206
			0.242237	0.168539	1.23153	1.19876	0.80281
	Replicate 6	0.162502		0.0631512	1.35135	0.987045	1.24334
		0.0469373	0.265604	0.0848416	1.06713	0.709994	0.944245
		0.204761	0.197195	0.0317158	1.09428	1.27119	1.01266
			0.19384	0.0807537	1.13379	1.08186	1.17647
		0.17301	0.200044	0	1.01045	1.29376	0.866551
		0.19125	0.25522	0.153948	1.68675	1.16959	1.10935
		0.122339	0.215285	0.0543478	1.10057	1.09434	1.03586
		0.145078	0.249377	0.11167	1.51579	0.893256	1.25918
