# Supplementary material for: NBR1-mediated selective autophagy of ARF7 modulates root branching
Source: EMBO Rep. 2024 Apr 29;25(6):8. doi: 10.1038/s44319-024-00142-5 (PMC11169494; doi:10.1038/s44319-024-00142-5)
Supplement: Supplementary file 6 — Source data Fig. 6 [file 44319_2024_142_MOESM6_ESM.zip › Figure 6/6D/Quantification of fluorescence.xlsx]

## Sheet: 6D
Figure 6D	Quantification of fluorescence from mean grey value
	Plant region	Oscillation Zone	Oscillation Zone		Oscillation Zone	Oscillation Zone
	Cell region	Cytosol	Cytosol		Cytosol	Cytosol
	Genotype	ARF7-Venus	ARF7-Venus atg2		ARF7-Venus	ARF7-Venus atg2
		0.211655	0.275982		0.624186	1.5148
		1.10927	1.93252		0.386608	1.4232
		0.54018	2.23445		0.378206	1.55337
		0.762267	1.74475		0.214598	1.72043
		1.05312	2.34874		0.658474	1.55902
		0.648551	2.60052		0.324907	1.62319
		0.950097	0.672634		1.08472	1.75175
		0.255634	0.917772		1.14171	1.09556
		1.74546	0.742305		1.12881	0.800134
		0.807985	1.2112		0.844784	1.34579
		1.56587	1.32344		1.50578	1.66106
		0.665744	1.68654		1.15509	1.48497
		1.05306	1.47521		1.01631	2.12052
		0.77199	1.11365		1.03802	1.65795
		0.67199	1.26246		0.987784	1.52033
		0.63548	1.08049		0.863113	1.45655
		1.21114	1.00818		0.768062	1.74113
		0.729684	1.26871		0.837845	1.42679
		1.05969	0.782872		1.10513	1.93807
		1.49182	1.20837		0.649701	1.59456
		1.21159	1.68397		0.923021	1.44835
		0.699163	0.902382		0.713959	0.707804
		0.600901	1.26091		1.01231	1.24782
		0.593883	0.890084		1.6526	1.30311
		1.70167	0.489375		0.984918	1.37001
		1.17006	0.850354		1.71128	1.29616
		1.69942	1.12846		2.05946	1.3117
		1.52428	1.33059		1.39494	1.05046
		1.39279	2.06072		1.48998	1.4956
		1.05003	1.54198		1.46759	1.27816
		0.610753	1.12054		1.42267	1.86475
		1.63967	1.57135		1.51023	1.7353
		0.738249	2.04771		1.16172	1.65423
		0.9868	0.928075		1.29697	1.46331
		0.543722	1.4396		1.19755	0.919103
		0.650032	1.71056		1.69665	1.40859
