# Supplementary material for: NBR1-mediated selective autophagy of ARF7 modulates root branching
Source: EMBO Rep. 2024 Apr 29;25(6):8. doi: 10.1038/s44319-024-00142-5 (PMC11169494; doi:10.1038/s44319-024-00142-5)
Supplement: Supplementary file 7 — Figure EV1-EV5 Source Data [file 44319_2024_142_MOESM7_ESM.zip]

Archive with 36 entries (33 files):
- Expanded view figure 1/Numerical data EV1.xlsx
- Expanded view figure 1/Western blot.tif
- Expanded view figure 2/1,6 hexanediol ARF7-Venus mCherry-ATG8 0 mins Bright-Field.tif
- Expanded view figure 2/1,6 hexanediol ARF7-Venus mCherry-ATG8 0 mins mCherry.tif
- Expanded view figure 2/1,6 hexanediol ARF7-Venus mCherry-ATG8 0 mins merged 1.tif
- Expanded view figure 2/1,6 hexanediol ARF7-Venus mCherry-ATG8 0 mins merged 2.tif
- Expanded view figure 2/1,6 hexanediol ARF7-Venus mCherry-ATG8 0 mins YFP.tif
- Expanded view figure 2/1,6 hexanediol ARF7-Venus mCherry-ATG8 10 mins Bright-Field.tif
- Expanded view figure 2/1,6 hexanediol ARF7-Venus mCherry-ATG8 10 mins mCherry.tif
- Expanded view figure 2/1,6 hexanediol ARF7-Venus mCherry-ATG8 10 mins merged 1.tif
- Expanded view figure 2/1,6 hexanediol ARF7-Venus mCherry-ATG8 10 mins merged 2.tif
- Expanded view figure 2/1,6 hexanediol ARF7-Venus mCherry-ATG8 10 mins YFP.tif
- Expanded view figure 2/1,6 hexanediol ARF7-Venus mCherry-ATG8 20 mins Bright-Field.tif
- Expanded view figure 2/1,6 hexanediol ARF7-Venus mCherry-ATG8 20 mins mCherry.tif
- Expanded view figure 2/1,6 hexanediol ARF7-Venus mCherry-ATG8 20 mins merged 1.tif
- Expanded view figure 2/1,6 hexanediol ARF7-Venus mCherry-ATG8 20 mins merged 2.tif
- Expanded view figure 2/1,6 hexanediol ARF7-Venus mCherry-ATG8 20 mins YFP.tif
- Expanded view figure 2/1,6 hexanediol ARF7-Venus mCherry-ATG8 30 mins Bright-Field.tif
- Expanded view figure 2/1,6 hexanediol ARF7-Venus mCherry-ATG8 30 mins mCherry.tif
- Expanded view figure 2/1,6 hexanediol ARF7-Venus mCherry-ATG8 30 mins merged 1.tif
- Expanded view figure 2/1,6 hexanediol ARF7-Venus mCherry-ATG8 30 mins merged 2.tif
- Expanded view figure 2/1,6 hexanediol ARF7-Venus mCherry-ATG8 30 mins YFP.tif
- Expanded view figure 3/Numerical data EV3.xlsx
- Expanded view figure 3/Replicate 1/
- Expanded view figure 3/Replicate 1/Western blot atg2-1 replicate 1.tif
- Expanded view figure 3/Replicate 1/Western blot col-0 replicate 1.tif
- Expanded view figure 3/Western blot atg2.tif
- Expanded view figure 3/Western blot col-0.tif
- Expanded view figure 4/Numerical data EV4.xlsx
- Expanded view figure 5/EV5 A/
- Expanded view figure 5/EV5 A/col ms.JPG
- Expanded view figure 5/EV5 A/col naa.JPG
- Expanded view figure 5/EV5 A/nbr1 ms.JPG
- Expanded view figure 5/EV5 A/nbr1 naa.JPG
- Expanded view figure 5/EV5 B/
- Expanded view figure 5/EV5 B/Numerical data EV5.xlsx
