# Supplementary material for: NBR1-mediated selective autophagy of ARF7 modulates root branching
Source: EMBO Rep. 2024 Apr 29;25(6):8. doi: 10.1038/s44319-024-00142-5 (PMC11169494; doi:10.1038/s44319-024-00142-5)
Supplement: Supplementary file 7 — Figure EV1-EV5 Source Data [file 44319_2024_142_MOESM7_ESM.zip › Expanded view figure 1/Numerical data EV1.xlsx]

## Sheet: Sheet1
	Relative ARF19 NT	Relative ARF19 Blocked
	1	3.83
	1	4.43
	1	2.98
