# Supplementary material for: NBR1-mediated selective autophagy of ARF7 modulates root branching
Source: EMBO Rep. 2024 Apr 29;25(6):8. doi: 10.1038/s44319-024-00142-5 (PMC11169494; doi:10.1038/s44319-024-00142-5)
Supplement: Supplementary file 7 — Figure EV1-EV5 Source Data [file 44319_2024_142_MOESM7_ESM.zip › Expanded view figure 3/Numerical data EV3.xlsx]

## Sheet: Sheet1
Expanded View Figure 3
Blot	Genotype	Time (h)	Normalized ARF7		Mean of Col-0	Standard deviation
	Col-0	0	1		1	0.330299
		6	0.239309		0.24963	0.0967342
		12	1.40773		1.05552	0.138743
		18	0.708661		0.528953	0.0739636
		24	1.36877		1.00046	0.179221
Replicate 1	Genotype	Time (h)	Normalized ARF7
	Col-0	0	1
		6	0.259951
		12	0.703315
		18	0.349245
		24	0.63214
Blot	Genotype	Time (h)	Normalized ARF7		Mean of atg2-1	Standard deviation
	atg2-1	0	1		1	0.293406
		6	0.922214		1.22273	0.0354972
		12	0.815021		0.889456	0.180903
		18	0.830571		0.90263	0.187325
		24	0.75277		0.732803	0.236488
Replicate 1	Genotype	Time (h)	Normalized ARF7
	atg2-1	0	1
		6	1.52324
		12	0.963891
		18	0.974688
		24	0.712835
