# Supplementary material for: NBR1-mediated selective autophagy of ARF7 modulates root branching
Source: EMBO Rep. 2024 Apr 29;25(6):8. doi: 10.1038/s44319-024-00142-5 (PMC11169494; doi:10.1038/s44319-024-00142-5)
Supplement: Supplementary file 7 — Figure EV1-EV5 Source Data [file 44319_2024_142_MOESM7_ESM.zip › Expanded view figure 4/Numerical data EV4.xlsx]

## Sheet: Readme
Description
VENUS foci were counted as either "No ARF7 colocalization" or "ARF7 colocalization" in the specified genotypes depending on if the VENUS foci have mCherry signal at the same position (ARF7 colocalization) or not (no ARF7 colocalization).
A ratio of ARF7 colocalization / total ARF7 foci was then used for the colocalization ratio.
The entire image was counted for colocalization.

## Sheet: Sheet1
Filename	Ratio	Treatment
mCherry-ATG8 ARF7-Venus Mature Zone Kinetin 1	0	Kinetin (1µM 30 min)
mCherry-ATG8 ARF7-Venus Mature Zone Kinetin 2	20.9302	Kinetin (1µM 30 min)
mCherry-ATG8 ARF7-Venus Mature Zone Kinetin 3	26.3158	Kinetin (1µM 30 min)
mCherry-ATG8 ARF7-Venus Mature Zone Kinetin 4	31.7073	Kinetin (1µM 30 min)
mCherry-ATG8 ARF7-Venus Mature Zone Kinetin 5	0	Kinetin (1µM 30 min)
mCherry-ATG8 ARF7-Venus Mature Zone Kinetin 6	0	Kinetin (1µM 30 min)
mCherry-ATG8 ARF7-Venus Mature Zone Kinetin 7	5.76923	Kinetin (1µM 30 min)
mCherry-ATG8 ARF7-Venus Mature Zone Kinetin 8	8.33333	Kinetin (1µM 30 min)
mCherry-ATG8 ARF7-Venus Mature Zone Kinetin 9	25	Kinetin (1µM 30 min)
mCherry-ATG8 ARF7-Venus Mature Zone Kinetin 10	31.5789	Kinetin (1µM 30 min)
mCherry-ATG8 ARF7-Venus Mature Zone Kinetin 11	71.4286	Kinetin (1µM 30 min)
mCherry-ATG8 ARF7-Venus Mature Zone Kinetin 12	12.9032	Kinetin (1µM 30 min)
mCherry-ATG8 ARF7-Venus Mature Zone Kinetin 13	0	Kinetin (1µM 30 min)
mCherry-ATG8 ARF7-Venus Mature Zone Kinetin 14	7.14286	Kinetin (1µM 30 min)
mCherry-ATG8 ARF7-Venus Mature Zone Kinetin 15	0	Kinetin (1µM 30 min)
mCherry-ATG8 ARF7-Venus Mature Zone Kinetin 16	0	Kinetin (1µM 30 min)
mCherry-ATG8 ARF7-Venus Mature Zone Kinetin 17	25	Kinetin (1µM 30 min)
mCherry-ATG8 ARF7-Venus Mature Zone Kinetin 18	36.3636	Kinetin (1µM 30 min)
