# Supplementary material for: NBR1-mediated selective autophagy of ARF7 modulates root branching
Source: EMBO Rep. 2024 Apr 29;25(6):8. doi: 10.1038/s44319-024-00142-5 (PMC11169494; doi:10.1038/s44319-024-00142-5)
Supplement: Supplementary file 7 — Figure EV1-EV5 Source Data [file 44319_2024_142_MOESM7_ESM.zip › Expanded view figure 5/EV5 B/Numerical data EV5.xlsx]

## Sheet: Readme
Description of Expanded View 5B
Primary root length was measured using FIJI while lateral roots were counted by using a stereomicroscope.
8 seedlings were placed on each plate. Blank spots are seedlings which failed to develop.

## Sheet: Sheet1
Figure Expanded View 5B	Quantification of lateral root density (Lateral root mm^-1)
	Genotype	Col-0	nbr1-c1	Col-0	nbr1-c1
	Treatment	NT	NT	0.1µM NAA	0.1µM NAA
	Replicate 1	0.216246			1.22699
		0.190821	0.190022		1.44336
		0.266161	0.176721	1.2987	1.27683
		0.26455	0.146025	1.25818
		0.296215	0.1528	1.58117
		0.268856	0.145907	1.52078	1.24654
		0.254573	0.168415	1.70633	1.66205
			0.111012	1.60221	1.48567
	Replicate 2	0.208194		1.64569	1.33482
		0.292334		1.60578	1.42165
		0.318186	0.209098	2.30105	1.42586
		0.244882	0.196564
		0.196613			1.6879
		0.277836	0.186327	1.19581	1.4067
			0.195925	1.7341	1.31579
				2.30297
	Replicate 3	0.167424	0.149026	1.85185	1.57102
		0.141396	0.180159	1.53654	1.81495
		0.254221	0.284709	1.46104	1.43023
		0.208117		1.47984	1.85009
		0.326011	0.233859	2.10024	1.50316
		0.236282	0.193263	1.55015	1.75272
		0.173085	0.19069		1.63251
			0.229727		1.51844
	Replicate 4	0.296614	0.226697		1.75196
		0.153233	0.106129	1.45513	1.52722
		0.121717	0.25313
			0.196889	1.1703	1.36693
		0.31757	0.316442	1.46948	1.51216
		0.230049	0.216193	1.8078	1.73098
		0.307472	0.248624	1.63043	1.52153
		0.152882	0.25322
	Replicate 5	0.298285		1.5379
		0.248335	0.258131	1.41356	0.881057
		0.230097	0.27456	1.39165	1.71298
		0.267578	0.213563
		0.234585	0.274544
		0.10114	0.186717	1.98264	1.78784
		0.286066	0.222469	2.13749	1.20141
				1.99513
